# Supplementary material for: Fibroblast Growth Factor 2‐Mediated Regulation of Neuronal Exosome Release Depends on VAMP3/Cellubrevin in Hippocampal Neurons
Source: Adv Sci (Weinh). 2020 Jan 28;7(6):1902372. doi: 10.1002/advs.201902372 (PMC7080514; doi:10.1002/advs.201902372)
Supplement: Supplementary file 2 — Supplemental Table S1 [file ADVS-7-1902372-s002.xlsx]

## Sheet: Sheet1
UniProt IDs	Protein names	Gene names	Ratio (bFGF/Veh)	log2 (bFGF/Veh)	minus log10 p Value	p-value	FDR Sig. + p < 0.05
Q9QZK5	Serine protease HTRA1	Htra1	6.55711	2.71306	9.61955	2.40133e-10	+
P09117	Fructose-bisphosphate aldolase C	Aldoc	0.290805	-1.78188	8.97412	1.0614e-09	+
A0A0G2JSK5	Integrin beta-1	Itgb1	3.49355	1.80469	8.46763	3.40698e-09	+
F1LR02		Col18a1	5.59682	2.48461	7.95646	1.10546e-08	+
P04094	Proenkephalin-A;Synenkephalin;Met-enkephalin;PENK(114-133);PENK(143-185);Met-enkephalin-Arg-Gly-Leu;Leu-enkephalin;PENK(239-260);Met-enkephalin-Arg-Phe	Penk	33.9471	5.08521	7.83076	1.47653e-08	+
P10362	Secretogranin-2;Secretoneurin;Manserin	Scg2	23.7264	4.56842	7.75384	1.76264e-08	+
A0A0G2K151	Apolipoprotein E	Apoe	0.350459	-1.51268	7.64177	2.28157e-08	+
A0A0H2UHX9	Tetratricopeptide repeat protein 30B;Tetratricopeptide repeat protein 30A2	Ttc30b;Ttc30a2	0.0469886	-4.41155	7.58211	2.61752e-08	+
P09606	Glutamine synthetase	Glul	0.350744	-1.51151	7.38757	4.09664e-08	+
O35244	Peroxiredoxin-6	Prdx6	0.422494	-1.243	7.22906	5.90114e-08	+
P05065	Fructose-bisphosphate aldolase A;Fructose-bisphosphate aldolase	Aldoa;Aldoart2	0.527161	-0.923684	7.16912	6.77454e-08	+
P15473	Insulin-like growth factor-binding protein 3	Igfbp3	5.08633	2.34662	7.14984	7.08214e-08	+
P30120	Metalloproteinase inhibitor 1	Timp1	6.63389	2.72986	7.12492	7.50027e-08	+
Q6IRJ7	Annexin	Anxa7	2.15795	1.10966	7.01963	9.55805e-08	+
F7EPE0	Sulfated glycoprotein 1	Psap	0.470943	-1.08638	6.95467	1.11001e-07	+
P50137	Transketolase	Tkt	0.534447	-0.903881	6.54764	2.83371e-07	+
P42123	L-lactate dehydrogenase B chain	Ldhb	0.42573	-1.23199	6.43	3.71533e-07	+
A0A140TAA4			4.04479	2.01606	6.41158	3.87629e-07	+
P50398	Rab GDP dissociation inhibitor alpha	Gdi1	0.53945	-0.89044	6.40221	3.96084e-07	+
G3V6X7	ProSAAS;KEP;Big SAAS;Little SAAS;Big PEN-LEN;PEN;PEN-20;Little LEN;Big LEN	Pcsk1n	0.321614	-1.6366	6.35481	4.41763e-07	+
Q6MG60	N(G),N(G)-dimethylarginine dimethylaminohydrolase 2	Ddah2	0.49407	-1.01721	6.34855	4.48173e-07	+
Q6AXS4	Renin receptor	Atp6ap2	0.396797	-1.33353	6.34645	4.50348e-07	+
A0A096MK67		Fstl5	0.326391	-1.61533	6.344	4.52898e-07	+
D3ZPK4		Ssc5d	2.71142	1.43905	6.23621	5.80489e-07	+
G3V667		Itga6	3.2275	1.69042	6.13306	7.36102e-07	+
A0A0G2K1E2			14.5792	3.86584	6.13143	7.38878e-07	+
P06238	Alpha-2-macroglobulin	A2m	9.06949	3.18102	6.10693	7.81758e-07	+
Q5RK05	Matrix Gla protein	Mgp	5.80858	2.53819	6.09008	8.12678e-07	+
P13668	Stathmin	Stmn1	0.353474	-1.50032	6.04097	9.0997e-07	+
D3Z8L7	Ras-related protein R-Ras	Rras	2.01197	1.00861	6.02462	9.44885e-07	+
P63018	Heat shock cognate 71 kDa protein	Hspa8;LOC102549957;LOC680121	2.82485	1.49818	5.96225	1.09082e-06	+
P53534	Glycogen phosphorylase, brain form	Pygb	0.534173	-0.904621	5.93158	1.17064e-06	+
P11762	Galectin-1	Lgals1	1.98499	0.989133	5.91525	1.21547e-06	+
P63036	DnaJ homolog subfamily A member 1	Dnaja1	4.30346	2.1055	5.88098	1.31529e-06	+
F1LXS3		Matn2	3.52642	1.81821	5.8492	1.41513e-06	+
Q5U2N8	Intraflagellar transport protein 56	Ttc26	0.0475612	-4.39407	5.7785	1.66531e-06	+
Q9JKU3	Intraflagellar transport protein 172 homolog	Ift172	0.0489728	-4.35188	5.74117	1.8148e-06	+
P62332	ADP-ribosylation factor 6	Arf6	2.85236	1.51216	5.73267	1.85066e-06	+
P21451	Endothelin B receptor	Ednrb	2.70827	1.43737	5.69265	2.02932e-06	+
Q6P6V0	Glucose-6-phosphate isomerase	Gpi	0.467372	-1.09736	5.68796	2.05133e-06	+
Q6IN14	Tetraspanin;CD82 antigen	Cd82	4.93854	2.30408	5.66739	2.15087e-06	+
P08592	Amyloid beta A4 protein;N-APP;Soluble APP-alpha;Soluble APP-beta;C99;Beta-amyloid protein 42;Beta-amyloid protein 40;C83;P3(42);P3(40);C80;Gamma-secretase C-terminal fragment 59;Gamma-secretase C-terminal fragment 57;Gamma-secretase C-terminal fragment 50;C31	App	0.383337	-1.38331	5.6387	2.29773e-06	+
Q64361	Latexin	Lxn	0.414756	-1.26966	5.62829	2.35347e-06	+
P07150	Annexin A1	Anxa1	2.6481	1.40496	5.62535	2.36948e-06	+
O08651	D-3-phosphoglycerate dehydrogenase	Phgdh	0.493495	-1.01889	5.57726	2.64694e-06	+
Q5U2V2		Serinc3	3.72935	1.89892	5.53122	2.94295e-06	+
G3V7K3	Ceruloplasmin	Cp	1.90127	0.926964	5.49774	3.17877e-06	+
O88989	Malate dehydrogenase, cytoplasmic	Mdh1	0.383221	-1.38375	5.4807	3.30595e-06	+
Q7TPB1	T-complex protein 1 subunit delta	Cct4	1.65349	0.725515	5.47835	3.32391e-06	+
A0A0G2K654			0.274813	-1.86348	5.46674	3.41396e-06	+
B0BN16		Igfbpl1	0.302967	-1.72277	5.4463	3.5785e-06	+
Q9EQP5	Prolargin	Prelp	0.486873	-1.03838	5.39848	3.99503e-06	+
Q5M9H7	DnaJ homolog subfamily A member 2	Dnaja2	2.97923	1.57494	5.37785	4.18943e-06	+
P24051	40S ribosomal protein S27-like	Rps27l	2.55556	1.35364	5.36804	4.2851e-06	+
Q9QZA6	CD151 antigen	Cd151	4.0702	2.0251	5.36135	4.35158e-06	+
P04905	Glutathione S-transferase Mu 1	Gstm1	0.602442	-0.731105	5.35571	4.40847e-06	+
P19637	Tissue-type plasminogen activator;Tissue-type plasminogen activator chain A;Tissue-type plasminogen activator chain B	Plat	2.43501	1.28393	5.33956	4.57548e-06	+
P61983	14-3-3 protein gamma;14-3-3 protein gamma, N-terminally processed	Ywhag	0.550323	-0.861649	5.31132	4.88294e-06	+
F1M978	Inositol monophosphatase 1	Impa1	0.39939	-1.32413	5.29744	5.04149e-06	+
Q6PDV6	40S ribosomal protein S14	Rps14	2.27762	1.18753	5.27948	5.25442e-06	+
F1M4A0		Tjp1	3.18331	1.67053	5.27305	5.33268e-06	+
O70509	CD44 antigen	Cd44	7.93676	2.98855	5.26451	5.43869e-06	+
O88767	Protein deglycase DJ-1	Park7	0.477563	-1.06624	5.2634	5.45253e-06	+
D3ZK56		Rap2c	2.83117	1.5014	5.25714	5.53174e-06	+
F1LLX7		Sfrp1	3.94566	1.98027	5.22374	5.97398e-06	+
G3V8X6	Tsukushin	Tsku	3.61423	1.85369	5.22333	5.97959e-06	+
F1M5V2		Glipr2	2.74517	1.4569	5.22094	6.01261e-06	+
G3V8R2	Neurocan core protein;150 kDa adult core glycoprotein	Ncan	2.62621	1.39298	5.15967	6.92351e-06	+
F1LP80	Neurosecretory protein VGF;VGF(24-63);VGF(180-194);VGF(375-407);Neuroendocrine regulatory peptide-1;Neuroendocrine regulatory peptide-2;TLQP-11;TLQP-21;TLQP-30;TLQP-62;HFHH-10;AQEE-30;LQEQ-19	LOC100909521;Vgf	5.6145	2.48916	5.15475	7.00249e-06	+
D4A6G6	40S ribosomal protein S19	LOC100362339;Rps19;LOC687298;Rps19l1;LOC100360843	2.06606	1.04688	5.14953	7.08718e-06	+
A0A0H2UHQ1	60S ribosomal protein L17	Rpl17;RGD1560017	2.16249	1.11269	5.14159	7.21789e-06	+
P48500	Triosephosphate isomerase	Tpi1	0.586441	-0.769942	5.13588	7.31339e-06	+
P97603	Neogenin	Neo1	0.625893	-0.676013	5.134	7.34521e-06	+
P50503	Hsc70-interacting protein	St13	1.75469	0.811214	5.13189	7.38096e-06	+
G3V6S5	C-1-tetrahydrofolate synthase, cytoplasmic;Methylenetetrahydrofolate dehydrogenase;Methenyltetrahydrofolate cyclohydrolase;Formyltetrahydrofolate synthetase;C-1-tetrahydrofolate synthase, cytoplasmic, N-terminally processed	Mthfd1	0.603665	-0.72818	5.12654	7.47233e-06	+
Q62656	Receptor-type tyrosine-protein phosphatase zeta;Protein-tyrosine-phosphatase	Ptprz1	1.93706	0.95387	5.12328	7.52862e-06	+
Q9QX80		Hnrnpab	0.479827	-1.05941	5.11838	7.61405e-06	+
G3V6T1	Coatomer subunit alpha	Copa	1.51532	0.599622	5.11211	7.72486e-06	+
P85968	6-phosphogluconate dehydrogenase, decarboxylating	Pgd	0.591873	-0.756641	5.09456	8.04346e-06	+
D4A562	Intraflagellar transport protein 81 homolog	Ift81	0.0107527	-6.53916	5.07765	8.3628e-06	+
D3ZZ38	Sorting nexin	Snx18	5.79664	2.53522	5.02278	9.48909e-06	+
P14562	Lysosome-associated membrane glycoprotein 1	Lamp1	0.496715	-1.00951	4.96003	1.09641e-05	+
Q63258	Integrin alpha-7;Integrin alpha-7 heavy chain;Integrin alpha-7 light chain;Integrin alpha-7 70 kDa form	Itga7	9.25426	3.21012	4.95769	1.10233e-05	+
D4ACX8	Protocadherin-16	Dchs1	3.75275	1.90795	4.95453	1.11039e-05	+
P40241	CD9 antigen	Cd9	3.34883	1.74366	4.94185	1.14328e-05	+
O35849	Phosphatidylcholine-sterol acyltransferase	Lcat	2.24153	1.16449	4.92455	1.18972e-05	+
F1M9B9	Interleukin-1 receptor accessory protein	Il1rap	6.56361	2.71449	4.92257	1.19516e-05	+
P63004	Platelet-activating factor acetylhydrolase IB subunit alpha	Pafah1b1	0.520177	-0.942925	4.92223	1.19611e-05	+
D3ZBB8	Cytoplasmic dynein 2 heavy chain 1	Dync2h1	0.0553285	-4.17583	4.89877	1.2625e-05	+
P55051	Fatty acid-binding protein, brain	Fabp7	0.483871	-1.04731	4.8872	1.29659e-05	+
Q6AYR2	Protein NDRG3	Ndrg3	0.583011	-0.778404	4.87288	1.34004e-05	+
B0BN81	40S ribosomal protein S5;40S ribosomal protein S5, N-terminally processed	Rps5	2.29749	1.20006	4.87072	1.34673e-05	+
P55053	Fatty acid-binding protein, epidermal	Fabp5	0.501465	-0.99578	4.84386	1.43265e-05	+
E9PSV5	Phosphoserine aminotransferase	Psat1	0.473266	-1.07928	4.83366	1.46669e-05	+
G3V7X5	SPARC-like protein 1	Sparcl1	0.401017	-1.31826	4.82666	1.49053e-05	+
A0A0G2K1L0			3.94411	1.9797	4.82605	1.49263e-05	+
P06685	Sodium/potassium-transporting ATPase subunit alpha-1	Atp1a1	1.67504	0.744192	4.79942	1.58701e-05	+
Q6IRK8	Spectrin alpha chain, non-erythrocytic 1	Sptan1	0.488917	-1.03234	4.77178	1.6913e-05	+
A0A096MJY1		Gpc6	6.18784	2.62944	4.77147	1.69251e-05	+
Q05175	Brain acid soluble protein 1	Basp1	0.469446	-1.09097	4.76847	1.70426e-05	+
Q9JI92	Syntenin-1	Sdcbp	4.40805	2.14014	4.76449	1.71994e-05	+
M0RC17		Chl1	2.29938	1.20124	4.75524	1.75697e-05	+
Q9WV63	Kinesin-like protein KIF2A;Kinesin-like protein	Kif2a	0.486945	-1.03817	4.74335	1.80571e-05	+
P14659	Heat shock-related 70 kDa protein 2	Hspa2	2.83098	1.5013	4.73819	1.82729e-05	+
A0A0H2UHG7	40S ribosomal protein S20	LOC100359563;Rps20;LOC100909911;RGD1562725;RGD1563124;LOC100364116	2.63768	1.39927	4.71013	1.94924e-05	+
P62260	14-3-3 protein epsilon	Ywhae	0.633347	-0.658933	4.70809	1.95843e-05	+
M0RBF1	Complement C3;Complement C3 beta chain;C3-beta-c;Complement C3 alpha chain;C3a anaphylatoxin;Acylation stimulating protein;Complement C3b alpha chain;Complement C3c alpha chain fragment 1;Complement C3dg fragment;Complement C3g fragment;Complement C3d fragment;Complement C3f fragment;Complement C3c alpha chain fragment 2	C3	0.523453	-0.933869	4.69964	1.99691e-05	+
P15087	Carboxypeptidase E	Cpe	0.469705	-1.09017	4.68595	2.06086e-05	+
A0A1W2Q6E9	Moesin	Msn	1.41207	0.497813	4.68393	2.07046e-05	+
Q52KS1	ATP-dependent 6-phosphofructokinase;ATP-dependent 6-phosphofructokinase, muscle type	Pfkm	0.663075	-0.592755	4.62891	2.3501e-05	+
A0A096MJM1		Rhog	1.81781	0.862203	4.62202	2.38769e-05	+
P12843	Insulin-like growth factor-binding protein 2	Igfbp2	0.419851	-1.25205	4.61306	2.4375e-05	+
P61265	Syntaxin-1B	Stx1b	0.496312	-1.01068	4.6068	2.47285e-05	+
A0A0G2K7W4			1.94236	0.957808	4.60238	2.49817e-05	+
A0A0G2K0M8			0.399578	-1.32345	4.60194	2.50067e-05	+
A0A0G2JSZ1	Ras-related protein Rab-31	Rab31	1.46117	0.547127	4.59082	2.56556e-05	+
D4AB25		Fjx1	2.41901	1.27442	4.55824	2.76539e-05	+
F1M7L6	Secretogranin-3	Scg3	0.443923	-1.17162	4.55365	2.79479e-05	+
A0A0H2UHQ8	40S ribosomal protein S17	LOC100364909;Rps17;RGD1559955;LOC100361180	1.62473	0.700204	4.53919	2.8894e-05	+
F1LM82	Heterogeneous nuclear ribonucleoproteins A2/B1	Hnrnpa2b1	0.606183	-0.722175	4.53336	2.92849e-05	+
A0A0G2JYD8	Calpain-5	Capn5	6.15054	2.62071	4.5176	3.03668e-05	+
P12711	Alcohol dehydrogenase class-3;S-(hydroxymethyl)glutathione dehydrogenase	Adh5;Adh4	0.543808	-0.878831	4.51259	3.07189e-05	+
F1LYQ8	FERM, RhoGEF and pleckstrin domain-containing protein 1	Farp1	2.53324	1.34098	4.50512	3.12519e-05	+
Q6PDW2	60S ribosomal protein L21	LOC100360604;LOC100361103;LOC681195;LOC100360611;RGD1565370;LOC686080;RGD1562839;RGD1562923;Rpl21	2.11753	1.08238	4.49037	3.2332e-05	+
P38983	40S ribosomal protein SA	Rpsa	1.50777	0.592415	4.45856	3.4789e-05	+
P16617	Phosphoglycerate kinase 1	Pgk1	0.67262	-0.572136	4.45778	3.48517e-05	+
B2GUV5		Atp6v1g1	0.483393	-1.04873	4.45287	3.52478e-05	+
A0A140TAJ2	Serine incorporator 5	Serinc5	5.33896	2.41656	4.4488	3.55797e-05	+
A0A0G2JV65	14-3-3 protein zeta/delta	Ywhaz	0.679835	-0.556743	4.42971	3.7178e-05	+
F1M9V7		Npepps	0.563026	-0.828728	4.40872	3.90194e-05	+
A0A0G2JZL6			0.104954	-3.25217	4.40829	3.90577e-05	+
P07687	Epoxide hydrolase 1	Ephx1	2.01494	1.01074	4.40593	3.92706e-05	+
E9PTX9		Slc12a2	3.12902	1.64571	4.35604	4.40512e-05	+
P10688	1-phosphatidylinositol 4,5-bisphosphate phosphodiesterase delta-1	Plcd1	3.60213	1.84885	4.35114	4.45513e-05	+
G3V7W1		Pdcd6	2.11903	1.08341	4.31586	4.83213e-05	+
A0A140TAH1	Hepatocyte growth factor-regulated tyrosine kinase substrate	Hgs	0.558794	-0.839611	4.30459	4.95915e-05	+
A0A0G2K3Z9	Peroxiredoxin-1	Prdx1	0.586173	-0.7706	4.30128	4.9971e-05	+
G3V9T7	ATPase Asna1	Asna1	0.800579	-0.320885	4.286	5.1761e-05	+
P31044	Phosphatidylethanolamine-binding protein 1;Hippocampal cholinergic neurostimulating peptide	Pebp1	0.532893	-0.908081	4.26911	5.38131e-05	+
A0A0G2K562	Disintegrin and metalloproteinase domain-containing protein 10	Adam10	2.9592	1.56521	4.26681	5.40992e-05	+
Q6P688	S-adenosylmethionine synthase;S-adenosylmethionine synthase isoform type-2	Mat2a;LOC100363915	0.647447	-0.627166	4.2534	5.5796e-05	+
D3ZND6	Protein Wnt	Wnt8b	0.527869	-0.921747	4.23588	5.80919e-05	+
P28037	Cytosolic 10-formyltetrahydrofolate dehydrogenase;10-formyltetrahydrofolate dehydrogenase	Aldh1l1	0.627017	-0.673424	4.22488	5.95825e-05	+
Q9Z1J7	Amino acid transporter	Slc1a5	3.91994	1.97083	4.22252	5.9908e-05	+
Q6AYT8	Myelin protein zero-like protein 1	Mpzl1	3.58809	1.84322	4.20833	6.18971e-05	+
D4A8L9		Btbd17	0.454292	-1.13831	4.20636	6.21781e-05	+
F1LNM0	Disks large homolog 1	Dlg1	1.61412	0.690751	4.19655	6.35988e-05	+
F1LT78		Antxr2	3.82744	1.93638	4.17406	6.69797e-05	+
D4A6H8		Ctnna2	0.529059	-0.9185	4.14536	7.15557e-05	+
P61314	60S ribosomal protein L15	Rpl15	2.02733	1.01958	4.14343	7.18744e-05	+
D3ZCG9		Itga3	8.23239	3.04131	4.13942	7.25401e-05	+
P14668	Annexin A5;Annexin	Anxa5	1.92681	0.946214	4.12525	7.49456e-05	+
B4F7A5		Cd99	2.12208	1.08548	4.11848	7.6123e-05	+
P0DP31		Calm2	0.609264	-0.71486	4.09953	7.95184e-05	+
D3ZNG0	Latrophilin-2	Adgrl2;Lphn2	2.56691	1.36003	4.09676	8.0027e-05	+
A0A0G2K7J0	Long-chain-fatty-acid--CoA ligase ACSBG1	Acsbg1	0.419416	-1.25354	4.0871	8.18281e-05	+
A0A0G2K0T2	CD63 antigen	Cd63	3.01793	1.59356	4.08403	8.24089e-05	+
B4F7F3		Arvcf	0.770475	-0.37618	4.06204	8.66878e-05	+
P27615	Lysosome membrane protein 2	Scarb2	0.517303	-0.950917	4.06055	8.69852e-05	+
F1LRV4	Heat shock 70 kDa protein 4	Hspa4	0.659829	-0.599836	4.05606	8.78893e-05	+
P61589	Transforming protein RhoA	Rhoa	1.86492	0.899112	4.05575	8.7953e-05	+
Q6MG61	Chloride intracellular channel protein 1	Clic1	1.95971	0.970638	4.04573	9.00052e-05	+
A0A0G2JSH9	Peroxiredoxin-2	Prdx2	0.486595	-1.03921	4.04209	9.07629e-05	+
B5DFD8	SH3 domain-binding glutamic acid-rich-like protein	Sh3bgrl	0.47274	-1.08088	4.04164	9.08568e-05	+
B0BNL6		Arrdc1	2.8361	1.50391	4.03847	9.15228e-05	+
Q6AY84	Secernin-1	Scrn1	0.469397	-1.09112	4.03459	9.23434e-05	+
P62982	Ubiquitin-40S ribosomal protein S27a;Ubiquitin;40S ribosomal protein S27a;Polyubiquitin-B;Ubiquitin;Polyubiquitin-C;Ubiquitin;Ubiquitin-related	Rps27a;Ubc;Ubb;Rps27l3	1.91668	0.938606	4.0082	9.81306e-05	+
P63025	Vesicle-associated membrane protein 3	Vamp3	1.70938	0.773469	4.00121	9.97228e-05	+
G3V9U2	3-ketoacyl-CoA thiolase, mitochondrial	Acaa2	0.56081	-0.834417	3.99676	0.000100749	+
P30009	Myristoylated alanine-rich C-kinase substrate	Marcks	0.601109	-0.734302	3.98523	0.000103459	+
Q9QWJ9	Neuropilin-1	Nrp1	0.568615	-0.814476	3.98423	0.000103698	+
O35964	Endophilin-A2	Sh3gl1	4.9322	2.30223	3.98218	0.000104187	+
A0A140TAA1			2.60654	1.38213	3.97146	0.000106793	+
Q71SY3		Tsn	0.643161	-0.636749	3.9706	0.000107004	+
A0A0G2JSS8	Peroxiredoxin-5, mitochondrial	Prdx5	0.514542	-0.95864	3.96039	0.000109549	+
P04642	L-lactate dehydrogenase A chain	Ldha	0.686708	-0.542232	3.94766	0.000112809	+
A0A0H2UH99	60S ribosomal protein L24	Rpl24	2.09675	1.06815	3.94743	0.000112867	+
A0A0H2UHM0	Vacuolar protein sorting-associated protein 28 homolog	Vps28	2.40494	1.266	3.91754	0.000120909	+
Q00981	Ubiquitin carboxyl-terminal hydrolase isozyme L1	Uchl1	0.463159	-1.11042	3.91418	0.000121849	+
G3V6X1		Fbln2	2.08022	1.05674	3.91394	0.000121915	+
F1LT36	40S ribosomal protein S10	RGD1564698;Rps10;LOC100360905;RGD1561871	1.74925	0.806734	3.89291	0.000127966	+
D3ZVQ0	Ubiquitin carboxyl-terminal hydrolase	Usp5	0.620808	-0.68778	3.88581	0.000130075	+
P29457	Serpin H1	Serpinh1	2.11404	1.08	3.87905	0.000132116	+
A0A0G2JWM2	NAD-dependent protein deacetylase sirtuin-2	Sirt2	0.503746	-0.989233	3.87118	0.000134529	+
F1LRL9	Microtubule-associated protein 1B;MAP1B heavy chain;MAP1 light chain LC1	Map1b	0.602514	-0.730933	3.86616	0.000136095	+
Q08163	Adenylyl cyclase-associated protein 1	Cap1	0.615849	-0.699352	3.8639	0.000136804	+
P51635	Alcohol dehydrogenase [NADP(+)]	Akr1a1	0.538131	-0.89397	3.86289	0.000137123	+
Q9ERB4	Versican core protein	Vcan	3.52564	1.81789	3.84578	0.000142632	+
F1M7Y3		Rap1gds1	0.645231	-0.632112	3.84039	0.000144414	+
D3ZCR3	High mobility group protein B1	Hmg1l1;Hmgb1;RGD1563668;Hmgb1-ps3;LOC100911637	0.429656	-1.21875	3.83401	0.00014655	+
F1LZX9		Itgav	2.31375	1.21024	3.8107	0.000154633	+
D3Z9E1		Emilin1	1.77478	0.827644	3.80077	0.000158209	+
D4AC23		Cct7	1.58417	0.663727	3.79758	0.000159375	+
G3V8U9	Proteasome subunit beta type;Proteasome subunit beta type-4	Psmb4	1.68379	0.751715	3.79359	0.000160845	+
Q3MIE4	Synaptic vesicle membrane protein VAT-1 homolog	Vat1	0.653718	-0.61326	3.78181	0.000165269	+
M0R4G0		LOC100910729	0.474346	-1.07599	3.77331	0.000168537	+
Q9JHU0	Dihydropyrimidinase-related protein 5	Dpysl5	0.607583	-0.718847	3.76876	0.000170311	+
P14604	Enoyl-CoA hydratase, mitochondrial	Echs1	0.624375	-0.679516	3.76333	0.000172455	+
P07335	Creatine kinase B-type	Ckb	0.501965	-0.994341	3.74909	0.000178201	+
P63086	Mitogen-activated protein kinase 1	Mapk1	0.635023	-0.65512	3.74823	0.000178554	+
A0A0G2JSM8			0.549552	-0.863673	3.74076	0.000181653	+
B0BN20	Tetraspanin	Tspan6	2.79035	1.48045	3.73423	0.000184403	+
F1LV44		Tenm3	6.26587	2.64751	3.71183	0.000194163	+
A0A0G2JYB1	F-actin-capping protein subunit beta	Capzb	0.743467	-0.42766	3.70965	0.000195141	+
G3V8P4	Protein-tyrosine-phosphatase;Receptor-type tyrosine-protein phosphatase F	Ptprf	2.20517	1.14089	3.70602	0.000196778	+
G3V928		Lrp1	1.54835	0.630732	3.67297	0.000212338	+
F1LTJ5		Hspg2	0.536101	-0.899423	3.67086	0.000213373	+
D4AA63		Ubqln2	0.424379	-1.23658	3.6577	0.000219938	+
P19804	Nucleoside diphosphate kinase B	Nme2	0.590211	-0.760698	3.65025	0.000223742	+
P07632	Superoxide dismutase [Cu-Zn]	Sod1	0.527361	-0.923137	3.64195	0.000228058	+
P06687	Sodium/potassium-transporting ATPase subunit alpha-3	Atp1a3	0.580916	-0.783598	3.6232	0.000238122	+
Q6IRK3	Syndecan;Syndecan-2	Sdc2	1.90039	0.926294	3.61851	0.000240709	+
P68255	14-3-3 protein theta	Ywhaq	0.681567	-0.553073	3.61461	0.000242879	+
P68136	Actin, alpha skeletal muscle;Actin, alpha cardiac muscle 1;Actin, aortic smooth muscle;Actin, gamma-enteric smooth muscle	Acta1;Actc1;Acta2;Actg2	3.00951	1.58953	3.60875	0.000246179	+
A0A0G2K2L8	Peripheral plasma membrane protein CASK	Cask	1.74219	0.800899	3.6017	0.000250206	+
X1WI37	40S ribosomal protein S4, X isoform;40S ribosomal protein S4	LOC100362640;Rps4x;Rps4y2	1.62427	0.699792	3.59302	0.000255259	+
D4A133		Atp6v1a	0.724082	-0.465776	3.56453	0.000272565	+
P61765	Syntaxin-binding protein 1	Stxbp1	0.593895	-0.751721	3.56015	0.000275328	+
A0A0H2UHU1	Putative 60S ribosomal protein L37a;60S ribosomal protein L37a	Rpl37a-ps1;Rpl37a;LOC679823	1.88285	0.912919	3.55211	0.000280472	+
A0A0G2K9D7			1.75645	0.812659	3.54667	0.000284006	+
Q5XI77	Annexin	Anxa11	1.74376	0.802203	3.54605	0.000284415	+
O08557	N(G),N(G)-dimethylarginine dimethylaminohydrolase 1	Ddah1	0.625178	-0.677661	3.54585	0.000284546	+
D4A0Z1	Tetraspanin	Tspan14	3.17051	1.66472	3.52789	0.000296559	+
P63012	Ras-related protein Rab-3A	Rab3a	0.524216	-0.931767	3.52448	0.000298897	+
Q920Q0	Paralemmin-1	Palm	0.712836	-0.488359	3.52012	0.000301912	+
F1LTR0		Greb1l	0.328601	-1.60559	3.50853	0.000310077	+
Q63198	Contactin-1	Cntn1	0.574445	-0.799758	3.5065	0.000311529	+
P07323	Gamma-enolase	Eno2	0.48954	-1.0305	3.50546	0.000312276	+
Q91Y81	Septin-2	2002-09-01	0.636085	-0.652709	3.50138	0.000315222	+
P04550	Parathymosin	Ptms	0.410304	-1.28523	3.48948	0.00032398	+
M0R5J4	Alpha-enolase	Eno1	0.613719	-0.704349	3.48792	0.00032515	+
Q496Z2	TLR4 interactor with leucine rich repeats	Tril	0.635181	-0.65476	3.48688	0.000325929	+
Q3T1K5	F-actin-capping protein subunit alpha-2	Capza2	0.640324	-0.643126	3.48469	0.000327575	+
G3V9Y1	Myosin-10	Myh10	0.711339	-0.49139	3.4748	0.000335123	+
Q4KMA2	UV excision repair protein RAD23 homolog B	Rad23b	0.505415	-0.98446	3.47364	0.000336015	+
D3ZDG4	Draxin	Draxin	0.49199	-1.0233	3.47272	0.000336732	+
A0A0G2JY11	Tetraspanin	Tspan9	3.35339	1.74562	3.46173	0.000345354	+
D4ACB8		Cct8	1.58512	0.664596	3.45881	0.000347689	+
A0A0G2JZB8			2.28145	1.18995	3.45848	0.000347949	+
P26453	Basigin	Bsg	1.56461	0.645803	3.4158	0.000383887	+
P47819	Glial fibrillary acidic protein	Gfap	0.660597	-0.598158	3.40487	0.000393664	+
P68511	14-3-3 protein eta	Ywhah	0.659834	-0.599825	3.39882	0.000399191	+
P10760	Adenosylhomocysteinase	Ahcy	0.700267	-0.514022	3.38946	0.000407889	+
Q63610	Tropomyosin alpha-3 chain	Tpm3	0.493006	-1.02032	3.38539	0.000411723	+
G3V6S2	Aconitate hydratase;Cytoplasmic aconitate hydratase	Aco1	0.738907	-0.436536	3.38275	0.00041424	+
A0A0H2UHT6	40S ribosomal protein S18	LOC100362298;Rps18;LOC100912024;RGD1561919	1.67323	0.742633	3.37045	0.000426134	+
A0A0G2JSI1	4-trimethylaminobutyraldehyde dehydrogenase	Aldh9a1	0.764005	-0.388346	3.36997	0.000426607	+
P70550	Ras-related protein Rab-8B	Rab8b	2.32031	1.21432	3.36184	0.000434665	+
M0RDJ4	Glia maturation factor beta	Gmfb	0.583619	-0.776902	3.35208	0.000444549	+
Q5QJC9	BAG family molecular chaperone regulator 5	Bag5	4.06624	2.0237	3.34596	0.000450854	+
A0A140TAI6	60S ribosomal protein L36	LOC100361060;LOC100361079;LOC100361644;LOC100359616;LOC100360439;Rpl36	1.94478	0.95961	3.34431	0.00045257	+
D4A8Y6		Vcan	4.55924	2.18879	3.34332	0.000453602	+
F1LPC6	Carboxypeptidase D	Cpd	0.605684	-0.723363	3.34248	0.00045449	+
P51583	Multifunctional protein ADE2;Phosphoribosylaminoimidazole-succinocarboxamide synthase;Phosphoribosylaminoimidazole carboxylase	Paics;LOC100359876	0.802141	-0.318072	3.32136	0.00047713	+
P21707	Synaptotagmin-1	Syt1	0.579732	-0.786543	3.32028	0.00047832	+
A0A0G2JTW1			1.99649	0.997466	3.31698	0.000481965	+
A0A0G2JVW1	Insulin-like growth factor-binding protein 5	Igfbp5	0.283825	-1.81693	3.31448	0.000484755	+
A0A0G2JUL7	Septin-11	2011-09-01	0.613843	-0.704058	3.31299	0.000486424	+
A0A0G2K7Y0	Complement component receptor 1-like protein	Cr1l	1.36999	0.454161	3.3074	0.000492724	+
D3ZZT9		Col14a1	0.36626	-1.44906	3.29115	0.000511503	+
Q6P502	T-complex protein 1 subunit gamma	Cct3	1.71174	0.775464	3.27355	0.000532658	+
G3V963	Transmembrane protein 132A	Tmem132a	0.484165	-1.04643	3.27147	0.00053522	+
B4F7C1	Prosaposin receptor GPR37L1	Gpr37l1	1.5431	0.625835	3.27128	0.000535447	+
Q66HR2	Microtubule-associated protein RP/EB family member 1	Mapre1	0.525767	-0.927504	3.26315	0.000545568	+
A0A0G2JUT1		Cadm1	0.551783	-0.857828	3.2611	0.00054815	+
D4A732		Mvb12b	2.43352	1.28304	3.25589	0.000554766	+
Q6IRE4	Tumor susceptibility gene 101 protein	Tsg101	2.12365	1.08655	3.2537	0.000557573	+
P16975	SPARC	Sparc	0.493556	-1.01872	3.25077	0.000561339	+
F1M790	Prostaglandin F2 receptor negative regulator	Ptgfrn	2.08359	1.05907	3.2394	0.000576234	+
B2RYG6	Ubiquitin thioesterase OTUB1	Otub1	0.593481	-0.752727	3.23489	0.000582254	+
Q4V8K5	BRO1 domain-containing protein BROX	Brox	2.1527	1.10615	3.22573	0.000594668	+
P97536	Cullin-associated NEDD8-dissociated protein 1	Cand1	0.63647	-0.651836	3.22519	0.000595403	+
P41562	Isocitrate dehydrogenase [NADP] cytoplasmic	Idh1	0.754723	-0.405982	3.22453	0.000596302	+
D3ZES7		Plxna4a	0.472856	-1.08053	3.22329	0.000598006	+
D3ZQ57		Plxnb2	1.3209	0.401524	3.22127	0.000600805	+
D3ZU64		Vps37b	2.18382	1.12685	3.20814	0.000619246	+
D3ZU74	Cytoplasmic dynein 1 intermediate chain 2	Dync1i2	0.734857	-0.444465	3.20599	0.000622314	+
Q5U355	T-cell immunomodulatory protein	Itfg1	0.489787	-1.02977	3.20202	0.000628033	+
P14841	Cystatin-C	Cst3	0.507924	-0.977315	3.19821	0.000633564	+
P49242	40S ribosomal protein S3a;40S ribosomal protein S3b;40S ribosomal protein S3a	Rps3a;LOC100365839	1.58053	0.660407	3.19734	0.000634841	+
G3V6W6		Psmc6	1.32606	0.407147	3.19145	0.000643499	+
F1LS86		Iars	2.1704	1.11796	3.18976	0.000646017	+
A0A0G2K0V8	Nuclear migration protein nudC	Nudc	0.480964	-1.056	3.18489	0.000653292	+
F1LZ38		Tenm4	4.36493	2.12596	3.18325	0.000655774	+
M0RC65		Cfl2	0.685563	-0.544639	3.18163	0.000658226	+
A0A0G2K4X8	S-phase kinase-associated protein 1	Skp1	0.6442	-0.634419	3.17903	0.000662169	+
Q9JHZ9	Sodium-coupled neutral amino acid transporter 3	Slc38a3	0.61597	-0.699067	3.17799	0.00066376	+
Q6PDV7	60S ribosomal protein L10	Rpl10;Rpl10l	1.61603	0.692458	3.1655	0.000683121	+
F1M3H3		Fras1	2.14579	1.10151	3.1542	0.000701129	+
D3ZBN0	Histone H1.5	Hist1h1b	0.290599	-1.7829	3.15318	0.000702781	+
B0K031	60S ribosomal protein L7	Rpl7	1.68127	0.749551	3.14769	0.000711721	+
A0A0G2K872	Cell adhesion molecule 3	Cadm3	0.478742	-1.06268	3.11717	0.000763545	+
Q62636	Ras-related protein Rap-1b	Rap1b	1.82708	0.869542	3.11226	0.00077222	+
A0A0G2K613	MARCKS-related protein	Marcksl1	0.668486	-0.58103	3.10804	0.000779757	+
D3ZDC0	Neuroligin-3	Nlgn3	1.74564	0.80376	3.10785	0.000780097	+
D3ZQN7		Lamb1	4.32774	2.11361	3.09967	0.000794933	+
D4A3F5		Gprc5b	2.4437	1.28906	3.09911	0.000795962	+
F1MAP4		Megf10	1.65843	0.729815	3.09816	0.000797705	+
A0A5D0		Cd200	0.527037	-0.924025	3.08689	0.00081867	+
O35567	Bifunctional purine biosynthesis protein PURH;Phosphoribosylaminoimidazolecarboxamide formyltransferase;IMP cyclohydrolase	Atic	0.703507	-0.507362	3.07783	0.000835929	+
A0A0H2UHV6	Calcineurin subunit B type 1	Ppp3r1	0.734468	-0.445229	3.07389	0.000843556	+
Q5XI34		Ppp2r1a	0.775168	-0.367419	3.07167	0.000847878	+
P36860	Ras-related protein Ral-B	Ralb	1.77653	0.829062	3.06448	0.000862017	+
Q68FQ0	T-complex protein 1 subunit epsilon	Cct5	1.52545	0.609233	3.05751	0.000875978	+
P61354	60S ribosomal protein L27	Rpl27;RGD1563835;LOC100912027	1.77142	0.824909	3.0543	0.000882462	+
F2Z3Q8	Importin subunit beta-1	Kpnb1	0.751136	-0.412854	3.0456	0.000900331	+
O35276	Neuropilin-2	Nrp2	3.22947	1.6913	3.03859	0.000914967	+
O55096	Dipeptidyl peptidase 3	Dpp3	0.67702	-0.56273	3.02919	0.000935003	+
G3V9W9		Fat1	2.52238	1.33479	3.02855	0.000936383	+
F1LSY2	Neuronal pentraxin receptor	Nptxr	2.52209	1.33462	3.02509	0.000943857	+
Q5U300	Ubiquitin-like modifier-activating enzyme 1	Uba1	0.79127	-0.337758	3.01666	0.000962359	+
G3V8C3	Vimentin	Vim	1.6386	0.712464	3.01349	0.000969421	+
Q1JU68	Eukaryotic translation initiation factor 3 subunit A	Eif3a	1.3198	0.40032	3.0094	0.00097858	+
Q62785	28 kDa heat- and acid-stable phosphoprotein	Pdap1	0.700233	-0.514092	3.00507	0.000988394	+
P62282	40S ribosomal protein S11	Rps11	1.58149	0.661281	2.99737	0.00100608	+
G3V881		Lingo1	0.702147	-0.510155	2.99194	0.00101873	+
F1LQQ1	Malic enzyme;NADP-dependent malic enzyme	Me1	0.503608	-0.989627	2.98904	0.00102556	+
G3V6L4	Kinesin-like protein	Kif5c	0.703044	-0.508312	2.98865	0.00102648	+
D3ZZB0		Dip2c	3.10044	1.63247	2.98266	0.00104074	+
Q6P3V9	60S ribosomal protein L4	Rpl4	1.80044	0.848348	2.97914	0.0010492	+
A0A0G2K2G8	Tropomyosin alpha-4 chain	Tpm4	0.572554	-0.804517	2.97265	0.00106501	+
A0A0G2JV31	Xaa-Pro aminopeptidase 1;Xaa-Pro aminopeptidase 1, N-terminally processed	Xpnpep1	0.745289	-0.424128	2.95819	0.00110105	+
P28480	T-complex protein 1 subunit alpha	Tcp1	1.51254	0.596974	2.95779	0.00110207	+
A0A0G2JY22			1.94923	0.962908	2.95212	0.00111655	+
Q06000	Lipoprotein lipase	Lpl	0.738921	-0.436509	2.95026	0.00112135	+
D3ZFH5		Itih2	2.41008	1.26908	2.93393	0.00116431	+
A0A0G2K7R8	Choline transporter-like protein 1	Slc44a1	1.88622	0.915494	2.93261	0.00116785	+
A0A0G2JUC7	Dynactin subunit 2	Dctn2	0.684156	-0.547602	2.92503	0.00118843	+
Q4V887	Zinc transporter ZIP6	Slc39a6	2.17324	1.11985	2.9221	0.00119647	+
Q3MHS9		Cct6a	1.52969	0.613239	2.9158	0.00121396	+
P21575	Dynamin-1	Dnm1	0.640815	-0.64202	2.91563	0.00121442	+
Q5M9H2	Very long-chain specific acyl-CoA dehydrogenase, mitochondrial	Acadvl	0.616652	-0.697472	2.91424	0.00121833	+
F1LRN8		Nedd4l	2.56852	1.36094	2.91271	0.00122261	+
P34058	Heat shock protein HSP 90-beta	Hsp90ab1	0.803989	-0.314752	2.90919	0.00123258	+
D4A9Z8		Chmp4bl1	1.77692	0.829377	2.90603	0.00124158	+
D3ZW55	Inosine triphosphate pyrophosphatase	Itpa	0.694989	-0.524937	2.90522	0.00124389	+
G3V6K6	Receptor protein-tyrosine kinase	Egfr	0.642761	-0.637646	2.89823	0.00126407	+
P62909	40S ribosomal protein S3	Rps3;RGD1560831	1.36433	0.44819	2.89646	0.00126924	+
P62193	26S protease regulatory subunit 4	Psmc1	1.23595	0.305615	2.88947	0.00128983	+
P35213	14-3-3 protein beta/alpha;14-3-3 protein beta/alpha, N-terminally processed	Ywhab	0.716145	-0.481677	2.88689	0.00129752	+
D3ZT94		Ptx3	2.81593	1.49361	2.87862	0.00132244	+
A0A0G2K013	Alpha-actinin-4	Actn4	0.666126	-0.586133	2.86659	0.0013596	+
Q5U362	Annexin;Annexin A4	Anxa4	1.45848	0.544463	2.86293	0.00137109	+
P37996	ADP-ribosylation factor-like protein 3	Arl3	0.631495	-0.663156	2.86077	0.00137795	+
P82995	Heat shock protein HSP 90-alpha	Hsp90aa1	0.691737	-0.531705	2.85989	0.00138074	+
F1M798	Metalloendopeptidase	Bmp1	1.93526	0.952529	2.85859	0.00138487	+
P97710	Tyrosine-protein phosphatase non-receptor type substrate 1	Sirpa	1.76317	0.818168	2.84843	0.00141765	+
D4A383	Protein tweety homolog	Ttyh3	2.03615	1.02584	2.84595	0.00142578	+
A0A0G2JT78		Rab6b	0.560331	-0.835649	2.84444	0.00143074	+
G3V7Z4	Glia-derived nexin	Serpine2	3.08595	1.62571	2.84319	0.00143487	+
D4A4P8	Protein tweety homolog	Ttyh2	2.47454	1.30716	2.83661	0.00145675	+
P62718	60S ribosomal protein L18a	Rpl18a;RGD1565566	1.67028	0.740093	2.83661	0.00145678	+
Q5XI22	Acetyl-CoA acetyltransferase, cytosolic	Acat2;RGD1562948	0.602834	-0.730168	2.83355	0.00146705	+
Q03555	Gephyrin;Molybdopterin adenylyltransferase;Molybdopterin molybdenumtransferase	Gphn	0.582627	-0.779357	2.83169	0.00147336	+
F1M9B2		Igfbp7	0.432724	-1.20848	2.83133	0.0014746	+
Q641Y8	ATP-dependent RNA helicase DDX1	Ddx1	1.26903	0.34373	2.83074	0.00147659	+
F1M8K0		Dag1	2.03315	1.02372	2.82803	0.00148585	+
A0A140TAB3	Kinesin light chain 1	Klc1	0.718945	-0.476048	2.79166	0.00161561	+
P21670	Proteasome subunit alpha type-4	Psma4	1.43592	0.521972	2.78392	0.00164468	+
D4ACV3	Histone H2A;Histone H2A.J;Histone H2A type 1-F;Histone H2A type 3;Histone H2A type 4;Histone H2A type 2-A;Histone H2A type 1-E;Histone H2A type 1-C;Histone H2A type 1	Hist2h2ac;LOC680322;Hist1h2af;LOC100910554;Hist1h2ac;Hist1h2ak;H2afj;Hist2h2aa3;H2afx;Hist2h2ab	0.679538	-0.557373	2.77495	0.00167899	+
Q6PW52	Gamma-aminobutyric acid receptor subunit gamma-2	Gabrg2	0.541592	-0.884722	2.77464	0.00168021	+
P09456	cAMP-dependent protein kinase type I-alpha regulatory subunit;cAMP-dependent protein kinase type I-alpha regulatory subunit, N-terminally processed	Prkar1a	0.770968	-0.375257	2.76848	0.00170421	+
F1LMZ8	26S proteasome non-ATPase regulatory subunit 11	Psmd11	1.24817	0.319817	2.76672	0.00171113	+
Q5M7T6		Atp6v0d1	0.553065	-0.854478	2.75934	0.00174045	+
D4A6W6	60S ribosomal protein L8	RGD1561333;Rpl8	1.85969	0.89506	2.75875	0.0017428	+
O35814	Stress-induced-phosphoprotein 1	Stip1	0.710825	-0.492435	2.75522	0.00175705	+
O08623	Sequestosome-1	Sqstm1	0.536143	-0.89931	2.75339	0.00176444	+
Q5RK10	60S ribosomal protein L13a	Rpl13a	1.6237	0.699283	2.74799	0.00178652	+
Q8R491	EH domain-containing protein 3	Ehd3	0.610945	-0.710885	2.74546	0.00179695	+
R9PXU4	Thioredoxin reductase 1, cytoplasmic	Txnrd1	0.554648	-0.850356	2.74228	0.00181018	+
Q62952	Dihydropyrimidinase-related protein 3	Dpysl3	0.658135	-0.603545	2.74202	0.00181125	+
D4ABK9	Kinase D-interacting substrate of 220 kDa	Kidins220	0.705939	-0.502384	2.7332	0.00184841	+
Q7M0E3	Destrin	Dstn;LOC680058	0.764137	-0.388097	2.71651	0.00192084	+
D4A263		Plekhb2	2.99377	1.58196	2.7052	0.0019715	+
A0A0G2JSR0	Voltage-dependent anion-selective channel protein 3	Vdac3	0.495518	-1.01299	2.7033	0.00198018	+
P25113	Phosphoglycerate mutase 1;Phosphoglycerate mutase 2	Pgam1;Pgam2	0.673726	-0.569766	2.687	0.00205588	+
P36201	Cysteine-rich protein 2	Crip2	0.636012	-0.652873	2.68326	0.00207365	+
P62890	60S ribosomal protein L30	Rpl30	2.04065	1.02903	2.67378	0.00211944	+
A0A0G2K6T9			1.41085	0.496564	2.67232	0.00212655	+
Q4KLL7		Vps4b	1.73087	0.791497	2.66681	0.00215374	+
Q64057	Alpha-aminoadipic semialdehyde dehydrogenase	Aldh7a1	0.750873	-0.41336	2.66203	0.00217754	+
A0A0H2UHZ2	Nucleosome assembly protein 1-like 4	Nap1l4	0.687468	-0.540636	2.63162	0.00233549	+
D3ZDU5	Profilin;Profilin-2	Pfn2	0.503546	-0.989804	2.63115	0.00233801	+
A1A5L1	Bleomycin hydrolase	LOC100911400;Blmh	0.304686	-1.71461	2.6293	0.00234799	+
D3ZZZ9		Ctnnd1	2.7401	1.45423	2.62755	0.00235751	+
P84076	Neuron-specific calcium-binding protein hippocalcin	Hpca	0.597769	-0.742341	2.62537	0.00236935	+
Q9QUR2	Dynactin subunit 4	Dctn4	0.646888	-0.628412	2.62236	0.00238581	+
P62250	40S ribosomal protein S16	Rps16;RGD1561137	1.52543	0.609212	2.622	0.0023878	+
F1LUV9		Ncam1	0.765006	-0.386458	2.61747	0.00241286	+
A0A0G2K7E5	Voltage-dependent calcium channel subunit alpha-2/delta-1;Voltage-dependent calcium channel subunit alpha-2-1;Voltage-dependent calcium channel subunit delta-1	Cacna2d1	0.706879	-0.500465	2.61698	0.00241557	+
P08050	Gap junction alpha-1 protein	Gja1	1.72759	0.788762	2.61628	0.00241948	+
P63090	Pleiotrophin	Ptn	3.53328	1.82101	2.61435	0.00243024	+
F1M787		Ctnnd2	1.67341	0.742795	2.6013	0.00250439	+
A0A0G2K1F3	Coatomer subunit gamma-1	Copg1	1.33025	0.411699	2.59674	0.00253083	+
Q91XN5		Prom1	1.98781	0.99118	2.5946	0.00254331	+
P62914	60S ribosomal protein L11	Rpl11	1.65482	0.726672	2.58476	0.0026016	+
P63329	Serine/threonine-protein phosphatase 2B catalytic subunit alpha isoform;Serine/threonine-protein phosphatase 2B catalytic subunit beta isoform	Ppp3ca;Ppp3cb	0.663402	-0.592045	2.58207	0.00261775	+
Q6P7A7	Dolichyl-diphosphooligosaccharide--protein glycosyltransferase subunit 1	Rpn1	0.554506	-0.850725	2.58168	0.00262009	+
P02683	Neuron-specific protein family member 1	Nsg1	0.674624	-0.567844	2.56749	0.00270715	+
Q3KR55	Splicing factor U2AF 26 kDa subunit	U2af1;U2af1l4	1.61835	0.694522	2.56723	0.00270876	+
F1MA79	Slit homolog 2 protein	Slit2	2.17012	1.11778	2.56487	0.0027235	+
G3V8T4	DNA damage-binding protein 1	Ddb1	0.641974	-0.639414	2.55866	0.00276275	+
Q6P9V1	Tetraspanin;CD81 antigen	Cd81	2.21324	1.14616	2.55442	0.00278982	+
G3V624	Coronin	Coro1c	0.750342	-0.414379	2.55121	0.00281053	+
P31647	Sodium- and chloride-dependent GABA transporter 3	Slc6a11	0.632182	-0.661588	2.55015	0.00281741	+
Q9R1T1	Barrier-to-autointegration factor;Barrier-to-autointegration factor, N-terminally processed	Banf1	0.574796	-0.798878	2.51988	0.00302081	+
Q6P7B6	Ephrin-B1	Efnb1	2.43038	1.28118	2.51137	0.00308059	+
Q00657	Chondroitin sulfate proteoglycan 4	Cspg4	1.8433	0.882288	2.50117	0.00315377	+
G3V7L8	V-type proton ATPase subunit E 1	Atp6v1e1	0.558733	-0.839768	2.49732	0.00318185	+
A0A0G2K4U8	Syntaxin-12	Stx12	0.695611	-0.523646	2.48718	0.00325704	+
A0A0G2JU46	Serine protease 23	Prss23	1.36116	0.444831	2.46423	0.00343373	+
Q9QYU4	Ketimine reductase mu-crystallin	Crym	0.731525	-0.451021	2.46312	0.00344254	+
Q6P6T6	Cathepsin D;Cathepsin D 12 kDa light chain;Cathepsin D 9 kDa light chain;Cathepsin D 34 kDa heavy chain;Cathepsin D 30 kDa heavy chain	Ctsd	0.550317	-0.861665	2.46244	0.00344796	+
Q07936	Annexin A2	Anxa2	1.64226	0.71568	2.45722	0.00348964	+
P61227	Ras-related protein Rap-2b	Rap2b	1.71383	0.777224	2.45669	0.0034939	+
G3V6H9	Nucleosome assembly protein 1-like 1	Nap1l1	0.796725	-0.327847	2.45501	0.00350747	+
Q9EQX9	Ubiquitin-conjugating enzyme E2 N	Ube2n	0.663601	-0.591611	2.45394	0.00351608	+
M0R3X6	Carbonyl reductase [NADPH] 1	Cbr1	0.67201	-0.573446	2.44561	0.00358414	+
F1LQ81	Vesicle-fusing ATPase	Nsf	0.753163	-0.408965	2.44534	0.00358645	+
Q6QBQ4	Phospholipid scramblase 3	Plscr3	1.60933	0.686462	2.43728	0.0036536	+
O35142	Coatomer subunit beta	Copb2	1.26456	0.338635	2.43518	0.00367133	+
A0A0H2UHA7	Solute carrier family 15 member 2	Slc15a2	0.648491	-0.624841	2.41787	0.00382061	+
A0A0G2JTH4	Leukocyte surface antigen CD47	Cd47	2.0889	1.06274	2.41251	0.00386801	+
P02767	Transthyretin	Ttr	0.351857	-1.50694	2.40961	0.00389391	+
Q5U302		Ctnna1	1.28047	0.35667	2.40667	0.00392039	+
B0BMW0	Ras-related protein Rab-14	Rab14	0.771005	-0.375189	2.40505	0.003935	+
Q6TUE3	Transmembrane protein 106B	Tmem106b	0.679122	-0.558258	2.40349	0.00394917	+
A0A0H2UI07	Pyruvate kinase PKLR	Pklr	0.665036	-0.588496	2.40157	0.00396666	+
G3V6Q6	Guanine nucleotide-binding protein subunit alpha-11	Gna11	1.33626	0.418199	2.39953	0.00398536	+
G3V6E7	Fibromodulin	Fmod	0.283337	-1.81941	2.39577	0.00402008	+
F1LQ14	60S ribosomal protein L34	Rpl34;Rpl34-ps1	1.6343	0.708676	2.39459	0.004031	+
M0R5N4	Prefoldin subunit 4	Pfdn4	0.540396	-0.887912	2.3944	0.0040327	+
F1LND7	Farnesyl pyrophosphate synthase	Fdps	0.659193	-0.601227	2.37946	0.00417391	+
Q64560	Tripeptidyl-peptidase 2	Tpp2	1.60392	0.681602	2.37666	0.00420084	+
P81795	Eukaryotic translation initiation factor 2 subunit 3	Eif2s3;Eif2s3y	0.751172	-0.412785	2.37545	0.00421256	+
Q07008	Neurogenic locus notch homolog protein 1;Notch 1 extracellular truncation;Notch 1 intracellular domain	Notch1	1.59729	0.67563	2.37215	0.00424471	+
F1LSW7	60S ribosomal protein L14	Rpl14;LOC306079	1.54744	0.629885	2.35478	0.00441792	+
Q9Z2L0	Voltage-dependent anion-selective channel protein 1	Vdac1	0.516797	-0.952331	2.35281	0.00443804	+
G3V6I9	60S ribosomal protein L26	Rpl26;Rpl26-ps2	1.56713	0.648126	2.35121	0.00445436	+
P47942	Dihydropyrimidinase-related protein 2	Dpysl2	0.721743	-0.470442	2.34235	0.00454619	+
F1M1W1		Acsm1	0.564339	-0.825367	2.34199	0.00454998	+
Q80U96	Exportin-1	Xpo1	0.710454	-0.493187	2.33948	0.00457632	+
P21531	60S ribosomal protein L3	Rpl3	1.60914	0.686293	2.33397	0.00463475	+
P62907	60S ribosomal protein L10a;Ribosomal protein	Rpl10a;LOC680700	1.75782	0.813789	2.33242	0.00465139	+
Q3ZAV2	Nuclease-sensitive element-binding protein 1	Ybx1;LOC100912427	0.568919	-0.813704	2.32705	0.00470927	+
D3Z941		Mars	2.73826	1.45326	2.32564	0.00472454	+
Q01129	Decorin	Dcn	0.567166	-0.818158	2.32093	0.00477606	+
A0JN25	Microtubule-associated protein;Microtubule-associated protein tau	Mapt	0.518244	-0.948296	2.30185	0.00499055	+
Q9JLZ1	Glutaredoxin-3	Glrx3	0.733584	-0.446966	2.30006	0.00501115	+
P07171	Calbindin	Calb1	1.80249	0.849992	2.2993	0.00501998	+
P62912	60S ribosomal protein L32	Rpl32;LOC688684	1.59919	0.677345	2.29905	0.0050228	+
G3V864	Lipid phosphate phosphatase-related protein type 4	Lppr4	0.700597	-0.513344	2.29786	0.00503659	+
A0A0G2K542		Ugp2	0.589014	-0.763625	2.29558	0.00506309	+
Q9JJ19	Na(+)/H(+) exchange regulatory cofactor NHE-RF1	Slc9a3r1	0.781497	-0.355688	2.29358	0.00508648	+
Q5RK19	Vacuolar-sorting protein SNF8	Snf8	1.37199	0.456272	2.29002	0.00512837	+
A0A0G2JSH5	Serum albumin	Alb	0.452125	-1.14521	2.28094	0.00523676	+
G3V7G0	Cytoplasmic dynein 1 light intermediate chain 1	Dync1li1	0.654001	-0.612635	2.27785	0.00527406	+
A0A0G2K7W6	60S ribosomal protein L27a	Rpl27a;RGD1561984;RGD1559972;RGD1565415	1.54204	0.624843	2.26209	0.00546905	+
O35264	Platelet-activating factor acetylhydrolase IB subunit beta	Pafah1b2	0.690376	-0.534545	2.26163	0.00547478	+
Q63377	Sodium/potassium-transporting ATPase subunit beta-3	Atp1b3	1.37793	0.462505	2.25821	0.00551808	+
Q923W4	Hepatoma-derived growth factor-related protein 3	Hdgfrp3	0.491186	-1.02566	2.25603	0.00554589	+
P17077	60S ribosomal protein L9	Rpl9;LOC100911472	1.4417	0.527768	2.25233	0.00559326	+
Q5U316	Ras-related protein Rab-35	Rab35	1.47122	0.55701	2.24608	0.00567441	+
Q793F9	Vacuolar protein sorting-associated protein 4A	Vps4a	1.48292	0.568442	2.23905	0.00576694	+
Q05096	Unconventional myosin-Ib	Myo1b	1.66088	0.731944	2.23627	0.00580405	+
Q04462	Valine--tRNA ligase	Vars	1.50623	0.590942	2.23374	0.00583791	+
M0RCY2	40S ribosomal protein S13	LOC683961;Rps13	1.71676	0.779688	2.22807	0.00591472	+
A0A0G2K293	Neuronal growth regulator 1	Negr1	0.651052	-0.619156	2.22555	0.00594903	+
M0RA26	40S ribosomal protein S27	LOC100362987;Rps27	2.06423	1.0456	2.22164	0.00600288	+
F1LQZ2	Chordin-like protein 1	Chrdl1	0.735255	-0.443683	2.22136	0.00600671	+
A0A0G2K0B4	E3 ubiquitin-protein ligase NEDD4	Nedd4	1.54555	0.628116	2.21855	0.00604578	+
F2Z3T9		U2af2	0.714026	-0.485952	2.21596	0.00608191	+
D3ZHV3	Metallothionein;Metallothionein-2	Mt1m;Mt2	0.493463	-1.01899	2.21485	0.00609751	+
A0A0U1RVI9	40S ribosomal protein S2	Rps2;Gm8225;LOC100359960	1.52435	0.608196	2.21169	0.00614204	+
M0R608	Reticulon;Reticulon-1	Rtn1	0.718827	-0.476283	2.21027	0.00616218	+
P23514	Coatomer subunit beta	Copb1	1.23643	0.306186	2.20322	0.00626292	+
A0A0G2K2Q2			0.698755	-0.517141	2.19486	0.00638474	+
Q5XIM9	T-complex protein 1 subunit beta	Cct2	1.40506	0.490633	2.19128	0.0064376	+
Q68VK5	Tetraspanin-5	Tspan5	1.45949	0.545461	2.18532	0.0065265	+
P62836	Ras-related protein Rap-1A	Rap1a	1.60596	0.683438	2.18026	0.00660291	+
Q9WVB1	Ras-related protein Rab-6A	Rab6a	0.668758	-0.580444	2.17769	0.0066421	+
Q10739	Matrix metalloproteinase-14	Mmp14	2.1555	1.10802	2.17526	0.0066795	+
P62243	40S ribosomal protein S8	Rps8;LOC100363452;RGD1566369;LOC297756	1.60182	0.679715	2.17244	0.00672303	+
P07936	Neuromodulin	Gap43	0.661439	-0.596319	2.16994	0.0067617	+
B5DFC9	Nidogen-2	Nid2	0.647415	-0.627237	2.16725	0.00680375	+
Q5FVI6	V-type proton ATPase subunit C 1	Atp6v1c1	0.714973	-0.484039	2.1534	0.00702431	+
D3ZHG3		Ptk7	1.47923	0.564847	2.15075	0.00706723	+
Q6Q0N0	Calsyntenin-1;Soluble Alc-alpha;CTF1-alpha	Clstn1	0.541996	-0.883645	2.13466	0.00733406	+
A0A0G2JSU4	Protein NDRG2	Ndrg2	0.645526	-0.631452	2.13314	0.00735965	+
D3ZLL8	40S ribosomal protein S15a	LOC691716;Rps15a;Rps15al2;LOC100364191	1.605	0.68257	2.13017	0.00741013	+
G3V8G4	Brevican core protein	Bcan	1.89439	0.921735	2.11438	0.00768462	+
Q6Q7Y5	Guanine nucleotide-binding protein subunit alpha-13	Gna13	1.52998	0.61351	2.1141	0.00768953	+
Q6P792	Four and a half LIM domains protein 1	Fhl1	0.721396	-0.471136	2.09433	0.00804772	+
Q80Z30	Protein phosphatase 1E	Ppm1e	0.439026	-1.18762	2.08573	0.0082086	+
D3ZRM9	60S ribosomal protein L13	LOC100360491;Rpl13;RGD1563145	1.67021	0.740033	2.08551	0.00821272	+
A0A0G2K1L8			0.527251	-0.92344	2.08355	0.00824993	+
G3V7Q6	Proteasome subunit beta type;Proteasome subunit beta type-5	Psmb5	1.59229	0.671107	2.08283	0.00826354	+
Q642E2	60S ribosomal protein L28	LOC100362069;RGD1565183;LOC690096;Rpl28	1.64633	0.71925	2.07832	0.00834996	+
Q5FVI3	Leucine-rich repeat-containing protein 57	Lrrc57	0.764608	-0.387209	2.07749	0.00836593	+
F1LQS3	60S ribosomal protein L6	Rpl6	1.81131	0.857034	2.06888	0.00853339	+
Q8VI04	Isoaspartyl peptidase/L-asparaginase;Isoaspartyl peptidase/L-asparaginase alpha chain;Isoaspartyl peptidase/L-asparaginase beta chain	Asrgl1	0.618482	-0.693197	2.06272	0.00865522	+
Q6PDW1	40S ribosomal protein S12	LOC100359593;LOC100360573;Rps12	1.49529	0.580426	2.06168	0.00867609	+
P20059	Hemopexin	Hpx	2.4838	1.31255	2.06032	0.00870324	+
P53987	Monocarboxylate transporter 1	Slc16a1	1.28343	0.360002	2.05858	0.00873822	+
Q5D059	Heterogeneous nuclear ribonucleoprotein K	Hnrnpk;LOC100359916	0.730459	-0.453124	2.05825	0.00874489	+
P07943	Aldose reductase	Akr1b1	0.655334	-0.609697	2.05411	0.00882861	+
Q9ER34	Aconitate hydratase, mitochondrial	Aco2	0.710848	-0.492388	2.04131	0.00909257	+
Q1RP74		LOC100911774	0.706646	-0.500941	2.04121	0.00909471	+
F1LZ43		Dip2a	1.55162	0.633774	2.03986	0.00912305	+
A0A0G2K890	Ezrin	Ezr	1.24601	0.31732	2.03528	0.00921975	+
P45592	Cofilin-1	Cfl1	0.807579	-0.308325	2.02766	0.00938296	+
P62832	60S ribosomal protein L23	Rpl23	1.43988	0.525953	2.01614	0.00963511	+
B2RZ72		Arpc4	0.699663	-0.515268	2.01462	0.00966906	+
P62329	Thymosin beta-4;Hematopoietic system regulatory peptide	Tmsb4x	0.704832	-0.504649	2.0074	0.00983112	+
B0BNA5	Coactosin-like protein	Cotl1	0.638429	-0.647401	2.00704	0.00983927	+
B2GUZ5	F-actin-capping protein subunit alpha-1	Capza1	0.769025	-0.378898	2.00328	0.00992486	+
Q68FR9	Elongation factor 1-delta	Eef1d	0.619748	-0.690247	1.99768	0.0100537	+
B4F795	Choline transporter-like protein 2	Slc44a2	1.55299	0.635052	1.9935	0.0101507	+
A0A0G2K8K0			0.773748	-0.370065	1.97287	0.0106445	+
O70257	Syntaxin-7	Stx7;LOC100910446	0.601867	-0.732484	1.96979	0.0107203	+
P36876	Serine/threonine-protein phosphatase 2A 55 kDa regulatory subunit B alpha isoform;Serine/threonine-protein phosphatase 2A 55 kDa regulatory subunit B delta isoform	Ppp2r2a;Ppp2r2d	0.76493	-0.3866	1.96921	0.0107348	+
A0A0G2JSV3	Ribose-phosphate pyrophosphokinase 1	Prps1;Prps1l1	0.717212	-0.479529	1.96732	0.0107815	+
F1LM66		Eftud2	0.833499	-0.262747	1.96611	0.0108116	+
P06686	Sodium/potassium-transporting ATPase subunit alpha-2	Atp1a2	0.810863	-0.302469	1.96019	0.0109599	+
G3V6H2		Prpf8	1.36946	0.453612	1.95779	0.0110206	+
P97532	3-mercaptopyruvate sulfurtransferase	Mpst	0.70196	-0.51054	1.95195	0.0111698	+
F1LMG0	Calsyntenin-2	Clstn2	0.740907	-0.432635	1.94104	0.0114541	+
Q792I0	Protein lin-7 homolog C	Lin7c	1.30165	0.380346	1.93689	0.011564	+
Q505J8	Phenylalanine--tRNA ligase alpha subunit	Farsa	1.33144	0.412984	1.93229	0.0116871	+
P81155	Voltage-dependent anion-selective channel protein 2	Vdac2	0.566645	-0.819483	1.93205	0.0116938	+
Q6P6U2	26S protease regulatory subunit 6A	Psmc3	1.38252	0.467295	1.93175	0.0117017	+
Q9WUC4	Copper transport protein ATOX1	Atox1	0.681934	-0.552297	1.92041	0.0120113	+
D3ZFY8	Ubiquitin-conjugating enzyme E2 variant 2	LOC100912618;Ube2v2	0.469416	-1.09106	1.91729	0.0120979	+
P29314	40S ribosomal protein S9	Rps9;LOC100364509	1.38071	0.46541	1.91474	0.0121692	+
P20171	GTPase HRas;GTPase HRas, N-terminally processed	Hras	1.46717	0.553041	1.91298	0.0122187	+
O08618	Phosphoribosyl pyrophosphate synthase-associated protein 2	Prpsap2	0.795779	-0.32956	1.90074	0.0125678	+
Q68FQ2	Junctional adhesion molecule C	Jam3	1.41031	0.496015	1.89828	0.0126393	+
F1LNA6	Extracellular sulfatase Sulf-1	Sulf1	2.22459	1.15354	1.88343	0.0130789	+
A0A0H2UHL9	Drebrin	Dbn1	0.762774	-0.390672	1.86881	0.0135266	+
A0A0G2K490		Tnik	1.80731	0.853842	1.86673	0.0135916	+
A0A0A0MY48	Dynamin-2	Dnm2	0.717452	-0.479045	1.84988	0.0141292	+
A0A0G2JVV5	Ubiquitin carboxyl-terminal hydrolase	Usp14	0.757769	-0.400169	1.84926	0.0141495	+
P08644	GTPase KRas;GTPase KRas, N-terminally processed	Kras	1.3815	0.466232	1.84634	0.014245	+
P40307	Proteasome subunit beta type-2	Psmb2	1.61205	0.688896	1.84343	0.0143406	+
A0A0G2JTS3	Vacuolar protein sorting-associated protein 29	Vps29	0.710149	-0.493806	1.84071	0.0144306	+
R9PXU6	Vinculin	Vcl	0.739798	-0.434796	1.82412	0.0149928	+
D3ZX87	60S ribosomal protein L31	LOC100910017;Rpl31;RGD1564839;Rpl31l4;RGD1565894;LOC102550734;LOC680384;LOC681356;LOC690384;LOC100359986	1.34737	0.430145	1.82188	0.0150703	+
A0A0G2K9J2		Atp6v1h	0.73421	-0.445735	1.82066	0.0151127	+
G3V8A5		Vps35	0.812559	-0.299455	1.81534	0.015299	+
F1LM84		Nid1	1.72821	0.789281	1.81449	0.0153289	+
Q68FS2	COP9 signalosome complex subunit 4	Cops4	0.812084	-0.3003	1.81116	0.0154467	+
Q6P7Q4	Lactoylglutathione lyase	Glo1	0.496101	-1.01129	1.80785	0.0155649	+
D4ABB2		Mlc1	1.42911	0.515122	1.8049	0.015671	+
Q99MZ8	LIM and SH3 domain protein 1	Lasp1	0.72914	-0.455732	1.80037	0.0158354	+
O70513	Galectin-3-binding protein	Lgals3bp	1.79707	0.845645	1.77853	0.0166523	+
P63245	Guanine nucleotide-binding protein subunit beta-2-like 1;Guanine nucleotide-binding protein subunit beta-2-like 1, N-terminally processed	Gnb2l1	1.33403	0.415787	1.77686	0.0167162	+
P24368	Peptidyl-prolyl cis-trans isomerase B	Ppib	0.52704	-0.924014	1.7739	0.0168307	+
Q2PQA9	Kinesin-1 heavy chain	Kif5b	0.776951	-0.364105	1.77174	0.0169144	+
F1LMC7	Septin-7	2007-09-01	0.780885	-0.356818	1.7637	0.0172308	+
Q6AYD3	Proliferation-associated protein 2G4	Pa2g4	0.789095	-0.341729	1.75281	0.017668	+
Q5XIE8	Integral membrane protein 2B;BRI2, membrane form;BRI2 intracellular domain;BRI2C, soluble form;Bri23 peptide	Itm2b	0.715236	-0.483509	1.75124	0.017732	+
O35509	Ras-related protein Rab-11B;Ras-related protein Rab-11A	Rab11b;Rab11a	0.834463	-0.261079	1.74728	0.0178943	+
D4A2F1	Agrin;Agrin N-terminal 110 kDa subunit;Agrin C-terminal 110 kDa subunit;Agrin C-terminal 90 kDa fragment;Agrin C-terminal 22 kDa fragment	Agrn	1.37551	0.459961	1.74709	0.0179023	+
F1LM93	Tyrosine-protein kinase Yes	Yes1	1.45986	0.545832	1.74579	0.017956	+
Q4FZT9	26S proteasome non-ATPase regulatory subunit 2	Psmd2	1.22238	0.289691	1.74461	0.0180048	+
P62268	40S ribosomal protein S23	Rps23;RGD1563570;RGD1563705	1.38724	0.472219	1.74146	0.0181361	+
G3V9G3	Calcium/calmodulin-dependent protein kinase type II subunit beta	Camk2b;Camk2g	0.731559	-0.450954	1.73625	0.0183549	+
P62997	Transformer-2 protein homolog beta	Tra2b	1.3486	0.431465	1.73226	0.0185242	+
A0A0G2K737	Thioredoxin-like protein 1	Txnl1	0.691869	-0.53143	1.72386	0.0188861	+
Q6P6G9	Heterogeneous nuclear ribonucleoprotein A1;Heterogeneous nuclear ribonucleoprotein A1, N-terminally processed	Hnrnpa1;Hnrpa1	0.783099	-0.352733	1.71075	0.019465	+
G3V803	Cadherin-2	Cdh2	1.32089	0.401515	1.70491	0.0197285	+
P47861	Synaptotagmin-5	Syt5	0.728891	-0.456225	1.69911	0.0199936	+
P62138	Serine/threonine-protein phosphatase PP1-alpha catalytic subunit	Ppp1ca	1.27962	0.355715	1.69904	0.0199967	+
Q80YV8		Cxcl12	2.73153	1.44971	1.69862	0.0200162	+
Q63584	Transmembrane emp24 domain-containing protein 10	Tmed10	0.758412	-0.398946	1.69517	0.0201759	+
D3Z981		Plxna1	1.67229	0.741822	1.69168	0.0203386	+
P10824	Guanine nucleotide-binding protein G(i) subunit alpha-1	Gnai1	0.714252	-0.485494	1.69156	0.0203444	+
F1M937	Transcription elongation factor B polypeptide 2	LOC684822;Tceb2;RGD1565653	0.70777	-0.498647	1.66902	0.0214277	+
Q6PDW4	Proteasome subunit beta type;Proteasome subunit beta type-1	Psmb1	1.23889	0.309048	1.65934	0.0219111	+
G3V914	Glutamate receptor 2	Gria2	0.703895	-0.506569	1.651	0.0223358	+
F1M4R7	Chondroitin sulfate proteoglycan 5	Cspg5	2.64884	1.40536	1.64813	0.0224838	+
F1MAN8		Lama5	2.08437	1.05961	1.64769	0.0225064	+
A0A0G2JZY6		Sptbn1	0.692917	-0.529245	1.64524	0.0226338	+
F1M1L9		Cpne2	1.47397	0.559705	1.64256	0.0227738	+
E9PU28	Inosine-5-monophosphate dehydrogenase 2	Impdh2	0.736478	-0.441286	1.6403	0.022893	+
A0A140TAE0	Major vault protein	Mvp	1.69297	0.759555	1.63286	0.0232882	+
Q6P7Q2	Glypican-1;Secreted glypican-1	Gpc1	1.49166	0.576915	1.62858	0.0235191	+
D4AD70	60S ribosomal protein L38	RGD1561636;Rpl38;LOC678816;LOC680353	1.33498	0.416823	1.62821	0.0235392	+
P04636	Malate dehydrogenase, mitochondrial	Mdh2	0.672646	-0.572081	1.61956	0.0240128	+
G3V836	Clusterin;Clusterin;Clusterin beta chain;Clusterin alpha chain	Clu	0.778663	-0.360928	1.61759	0.024122	+
G3V852		Tln1	0.775899	-0.36606	1.60858	0.0246277	+
F2Z3T7	Isochorismatase domain-containing protein 1	Isoc1	0.714296	-0.485406	1.60613	0.0247666	+
A1L108	Actin-related protein 2/3 complex subunit 5-like protein	Arpc5l	0.78427	-0.350578	1.58879	0.0257755	+
A0A0G2JZG7	Serine--tRNA ligase, cytoplasmic	Sars	0.783885	-0.351286	1.588	0.0258227	+
A0A0A0MXW3	Histone H2A;Histone H2A.Z	H2afz;H2afv	0.737392	-0.439496	1.58664	0.0259038	+
F1M953	Stress-70 protein, mitochondrial	Hspa9	1.61492	0.691458	1.584	0.0260617	+
A0A0H2UHP1	Retinal dehydrogenase 1	Aldh1a1	0.769245	-0.378485	1.57504	0.0266046	+
E9PT04		Vps39	0.485863	-1.04138	1.56548	0.0271969	+
A0A096MKH2		Vta1	1.49408	0.579255	1.56129	0.0274604	+
Q99PV2		Stxbp3	1.49317	0.578383	1.56016	0.0275319	+
G3V8G5	Golgi apparatus protein 1	Glg1	1.84641	0.884725	1.55884	0.0276158	+
G3V6H0	Ras-related protein Rab-1B	LOC100363782;Rab1b	0.776675	-0.364618	1.55855	0.0276344	+
A0A0G2K5D4	Gamma-aminobutyric acid receptor subunit beta-3	Gabrb3	0.649173	-0.623325	1.5484	0.0282878	+
D3ZWI0		Cemip	1.25205	0.324292	1.54826	0.0282967	+
Q3B7D6	Spondin-1	Spon1	2.20496	1.14075	1.54117	0.028763	+
A0A0G2K428	Dynactin subunit 1	Dctn1	0.799905	-0.322099	1.53788	0.0289817	+
P27274	CD59 glycoprotein	Cd59	0.706492	-0.501256	1.53291	0.029315	+
Q6TXE9		Eprs	1.4174	0.50325	1.53101	0.0294435	+
P0DMW1	Heat shock 70 kDa protein 1B;Heat shock 70 kDa protein 1A	Hspa1a	1.43376	0.519799	1.52992	0.0295173	+
A0A0G2K0W9	Proteasome subunit alpha type-7	Psma7	1.22993	0.298582	1.52452	0.0298869	+
Q2I6B2	V-type proton ATPase subunit a;V-type proton ATPase 116 kDa subunit a isoform 1	Atp6v0a1	0.752765	-0.409729	1.5183	0.030318	+
P17764	Acetyl-CoA acetyltransferase, mitochondrial	Acat1	0.735739	-0.442733	1.51791	0.0303451	+
B5DEJ1	SLIT-ROBO Rho GTPase-activating protein 2	Srgap2	1.25555	0.328315	1.51724	0.0303917	+
Q6IMZ3	Annexin;Annexin A6	Anxa6	1.25401	0.326546	1.49902	0.0316939	+
P70490	Lactadherin	Mfge8	1.55191	0.634045	1.49669	0.0318646	+
Q9QY17	Protein kinase C and casein kinase substrate in neurons 2 protein	Pacsin2	1.40774	0.493376	1.49365	0.0320886	+
G3V7T6		Sf3b1	1.51275	0.597178	1.49154	0.0322445	+
Q5U318	Astrocytic phosphoprotein PEA-15	Pea15	0.623882	-0.680655	1.48621	0.0326429	+
P62994	Growth factor receptor-bound protein 2	Grb2	1.25032	0.322295	1.47886	0.0332001	+
Q9WUD9	Proto-oncogene tyrosine-protein kinase Src	Src	1.28883	0.366057	1.47547	0.0334607	+
D4A269	Histidine triad nucleotide-binding protein 1	Hint1	0.641458	-0.640573	1.46394	0.0343607	+
P85845	Fascin	Fscn1	0.802821	-0.31685	1.44927	0.0355409	+
D4A857		Ipo9	0.594712	-0.749737	1.44823	0.0356263	+
P23358	60S ribosomal protein L12	Rpl12;Rpl12-ps1	1.25081	0.322858	1.43397	0.0368154	+
F1LNT0	Dihydropyrimidinase-related protein 4	Dpysl4	0.718615	-0.476709	1.42773	0.0373479	+
Q6AYQ9	Peptidyl-prolyl cis-trans isomerase	Ppic	1.75563	0.811987	1.42734	0.0373815	+
P83941	Transcription elongation factor B polypeptide 1	Tceb1	0.79554	-0.329993	1.41648	0.0383286	+
Q3KR51		Nsg2	0.677825	-0.561014	1.40794	0.0390895	+
B2RYX0		Naca	0.777887	-0.362367	1.40503	0.0393527	+
D3ZH39	Receptor protein-tyrosine kinase	Ephb3	1.79135	0.841046	1.40477	0.0393759	+
P37397	Calponin-3	Cnn3	0.733496	-0.447139	1.40071	0.0397461	+
D3ZZN4	60S ribosomal protein L35a	LOC100362338;Rpl35a;LOC100362049	1.42825	0.514248	1.39261	0.0404939	+
G3V679	Transferrin receptor protein 1	Tfrc	0.73197	-0.450143	1.39247	0.0405073	+
P19945	60S acidic ribosomal protein P0	Rplp0	1.24371	0.314655	1.38293	0.0414069	+
P63045	Vesicle-associated membrane protein 2	Vamp2	0.686898	-0.541831	1.38031	0.0416574	+
F1M8Y2	Tetraspanin	Tspan7	2.01312	1.00943	1.37686	0.0419898	+
Q63488	Sodium-dependent phosphate transporter 2	Slc20a2	1.3169	0.397143	1.36957	0.0427005	+
F1LNL3		Abca1	1.38171	0.466455	1.36739	0.0429152	+
Q642B0		Gpc4	1.25924	0.33255	1.34936	0.0447337	+
F1M065		Jam2	1.48489	0.570355	1.34246	0.0454503	+
Q9R1K2	Teneurin-2;Ten-2, soluble form;Ten-2 intracellular domain	Tenm2	0.709151	-0.495835	1.33992	0.0457177	+
B2RZB5		Chmp2a	1.24464	0.315725	1.33716	0.0460091	+
P24329	Thiosulfate sulfurtransferase	Tst	0.783296	-0.35237	1.33592	0.0461398	+
A0A096P6L8	Fibronectin;Anastellin	Fn1	1.46064	0.546604	1.32981	0.0467944	+
P60123	RuvB-like 1	Ruvbl1	1.24204	0.312711	1.32854	0.0469311	+
M0R9L2	Ciliary neurotrophic factor receptor subunit alpha	Cntfr	1.46526	0.551152	1.32698	0.0470998	+
A0A0G2JWZ2	Membrane primary amine oxidase	Aoc3	1.51776	0.601945	1.31909	0.0479633	+
F1M7N2	Ectonucleoside triphosphate diphosphohydrolase 2	Entpd2	0.782045	-0.354676	1.31187	0.048767	+
M0RDX2	Amyloid-like protein 2	Aplp2	0.57327	-0.802713	1.30904	0.0490864	+
Q66HA8	Heat shock protein 105 kDa	Hsph1	0.798212	-0.325156	1.30554	0.0494838	+
P63259	Actin, cytoplasmic 2;Actin, cytoplasmic 2, N-terminally processed	Actg1	1.1547	0.207523	1.92079	0.0120009
G3V9G4	ATP-citrate synthase	Acly	1.17585	0.233698	1.75812	0.0174535
A0A0G2K1M8	Prolyl endopeptidase	Prep	0.853156	-0.229118	1.63933	0.0229443
P11980	Pyruvate kinase PKM	Pkm	0.894566	-0.16074	1.54419	0.0285635
P62142	Serine/threonine-protein phosphatase PP1-beta catalytic subunit	Ppp1cb	1.1361	0.184089	1.48302	0.0328839
Q6P7P5	Basic leucine zipper and W2 domain-containing protein 1	Bzw1	0.875693	-0.191503	1.47231	0.033705
D4A8H8		Cyfip1	0.875416	-0.191959	1.45844	0.0347984
Q68FQ9		Lancl2	0.863208	-0.21222	1.42586	0.0375093
D4AE68	Guanine nucleotide-binding protein G(q) subunit alpha	Gnaq	1.16191	0.216501	1.41605	0.0383661
G3V6C4	UDP-glucose 6-dehydrogenase	Ugdh	0.842254	-0.247673	1.36143	0.0435085
P62083	40S ribosomal protein S7	Rps7	1.19904	0.261877	1.32382	0.0474443
F7FG31	C-terminal-binding protein 1	Ctbp1	0.84316	-0.246122	1.30994	0.0489841
B2GUZ9		Fam49b	0.818102	-0.289648	1.30009	0.0501081
E9PTW1		Scamp3	0.759544	-0.396794	1.29966	0.0501582
F1M6V6		Spock1	0.522808	-0.935648	1.29593	0.0505902
Q9JMB5	Proteasomal ubiquitin receptor ADRM1	Adrm1	0.764315	-0.387762	1.29522	0.0506736
G3V997	Neuronal migration protein doublecortin	Dcx	0.722368	-0.469193	1.28445	0.0519459
P62198	26S protease regulatory subunit 8	Psmc5	1.17457	0.232138	1.27266	0.0533749
G3V8T5		Ruvbl2	1.18527	0.245221	1.26727	0.0540422
A0A0G2JT93	Catenin beta-1	Ctnnb1	1.46577	0.551655	1.25245	0.0559179
F1M6P8		Edil3	0.777112	-0.363805	1.24741	0.056571
Q5U328	Nucleolin	Ncl	0.689359	-0.536672	1.24506	0.0568775
Q641Z8	Peflin	Pef1	1.27112	0.346104	1.24342	0.0570921
A0A140TAI3	Heterogeneous nuclear ribonucleoprotein C	Hnrnpc	0.792851	-0.334878	1.24153	0.0573418
O35112	CD166 antigen	Alcam	1.28125	0.357555	1.23692	0.057954
P63039	60 kDa heat shock protein, mitochondrial	Hspd1	0.774786	-0.368129	1.23687	0.0579608
P00481	Ornithine carbamoyltransferase, mitochondrial	Otc	0.667283	-0.58363	1.23668	0.057985
P63095	Guanine nucleotide-binding protein G(s) subunit alpha isoforms short;Guanine nucleotide-binding protein G(s) subunit alpha isoforms XLas	Gnas	1.17726	0.235435	1.23358	0.0584012
P83868	Prostaglandin E synthase 3	Ptges3	0.815331	-0.294542	1.23297	0.0584825
B5DEN5		Eef1b2	0.820117	-0.286098	1.23288	0.0584951
F1MAA7		Lamc1	1.21746	0.283871	1.21892	0.0604059
P62856	40S ribosomal protein S26	Rps26;LOC100361854;RGD1565117	1.34487	0.42747	1.2073	0.0620434
A0A0G2K911	NSFL1 cofactor p47	Nsfl1c	0.797164	-0.327052	1.2061	0.0622153
P17078	60S ribosomal protein L35	Rpl35;Gm8444;RGD1564550;LOC686074	1.65504	0.726867	1.20419	0.0624898
P62963	Profilin-1	Pfn1	1.21016	0.275201	1.19541	0.0637658
D4A720		Srsf7	1.29576	0.373801	1.19347	0.0640513
D3ZAN3		Ganab	0.766537	-0.383572	1.18936	0.064661
A0A0G2K1I6	Secretory carrier-associated membrane protein 1	Scamp1	0.661502	-0.596183	1.18125	0.0658793
Q5PPJ6		Lars	1.52493	0.608743	1.17483	0.0668606
P23978	Sodium- and chloride-dependent GABA transporter 1	Slc6a1	0.710705	-0.492678	1.16365	0.0686045
A0A0G2KAW4	Thimet oligopeptidase	Thop1	0.855212	-0.225647	1.16185	0.0688884
F7EL93		Igdcc4	0.797737	-0.326015	1.16124	0.0689863
P02091	Hemoglobin subunit beta-1;Hemoglobin subunit beta-2	Hbb	0.503124	-0.991015	1.15499	0.0699851
D4AEH3		Psmd7	1.51962	0.603714	1.1477	0.0711708
P68370	Tubulin alpha-1A chain;Tubulin alpha-3 chain	Tuba1a;Tuba3a	0.890937	-0.166605	1.14749	0.0712057
F1M3H8		Hnrnpa0	0.766656	-0.383348	1.14464	0.0716736
G3V7L6	26S protease regulatory subunit 7	Psmc2	1.17899	0.237553	1.1426	0.0720117
A0A0G2K7R3		Ncam2	0.83645	-0.257649	1.14173	0.072155
Q499Q4	Phosphoglucomutase-1	Pgm1	0.736518	-0.441207	1.14138	0.0722132
P85973	Purine nucleoside phosphorylase	Pnp	0.776941	-0.364124	1.13351	0.0735347
P04897	Guanine nucleotide-binding protein G(i) subunit alpha-2	Gnai2	1.14702	0.197895	1.13275	0.0736628
C0JPT7		Flna	0.788361	-0.343072	1.13005	0.0741227
G3V839	Phosphatidylinositol 4,5-bisphosphate 3-kinase catalytic subunit beta isoform	Pik3cb	2.34635	1.23042	1.1238	0.0751976
G3V6A6		RGD1566265	1.33037	0.411831	1.12182	0.0755411
P40112	Proteasome subunit beta type-3	Psmb3	1.25795	0.331078	1.1187	0.0760856
F1M9W4		Pcdhgb7;Pcdhgb6	1.3362	0.418132	1.1153	0.0766835
Q9Z336	Dynein light chain Tctex-type 1	Dynlt1	0.611237	-0.710197	1.1145	0.076824
Q9JK41	High affinity copper uptake protein 1	Slc31a1	1.44429	0.530362	1.10963	0.0776917
Q63041	Alpha-1-macroglobulin;Alpha-1-macroglobulin 45 kDa subunit	A1m	1.43158	0.517611	1.0975	0.0798917
D3ZB30	Polypyrimidine tract-binding protein 1	Ptbp1	0.801096	-0.319953	1.08964	0.0813499
P85971	6-phosphogluconolactonase	Pgls	0.737095	-0.440077	1.08432	0.0823529
Q6PDU1	Serine/arginine-rich splicing factor 2	Srsf2	1.67175	0.741358	1.08379	0.0824537
Q6TXF3	Acyl-CoA-binding protein;Triakontatetraneuropeptide;Octadecaneuropeptide	Dbi	0.633658	-0.658223	1.07174	0.084773
A0A0G2K1C0	Actin-related protein 3	Actr3	0.882236	-0.180764	1.06955	0.0852014
I6L9G6		Tardbp	0.765765	-0.385025	1.05472	0.0881625
F1M6F4	40S ribosomal protein S25	LOC100912210;Rps25;RGD1563613;LOC100911337	1.46522	0.551116	1.05074	0.088974
P60905	DnaJ homolog subfamily C member 5	Dnajc5	0.825604	-0.276479	1.04331	0.090508
Q6DGG1	Alpha/beta hydrolase domain-containing protein 14B	Abhd14b	0.752933	-0.409406	1.0327	0.092746
F1LMR7	Dipeptidyl aminopeptidase-like protein 6	Dpp6	0.722501	-0.468928	1.03142	0.0930213
Q3KR94		Vtn	0.696856	-0.521068	1.02458	0.094497
M0R4V3	Synaptosomal-associated protein;Synaptosomal-associated protein 23	Snap23	1.35323	0.436406	1.02097	0.0952865
P09895	60S ribosomal protein L5	Rpl5;Rpl5l1	1.28438	0.361073	1.01814	0.09591
O88280	Slit homolog 3 protein	Slit3	1.49011	0.57542	1.01813	0.0959106
Q6AY20	Cation-dependent mannose-6-phosphate receptor	M6pr	0.802731	-0.317011	1.01121	0.0974521
G3V8P3	Cadherin EGF LAG seven-pass G-type receptor 2	Celsr2	0.833194	-0.263275	1.00389	0.099109
A0A096MJ90		Ly6h	0.741587	-0.431311	0.997574	0.10056
A0A0G2JYA4	Serine/threonine-protein phosphatase 2A catalytic subunit alpha isoform	Ppp2ca	0.899949	-0.152084	0.99193	0.101875
Q6P9V6	Proteasome subunit alpha type;Proteasome subunit alpha type-5	Psma5	1.20597	0.270197	0.990238	0.102273
F1LT35	60S ribosomal protein L23a	RGD1564606;LOC689899;Rpl23a;LOC683904;LOC690335;RGD1565170	1.68522	0.752937	0.980888	0.104499
P39069	Adenylate kinase isoenzyme 1	Ak1	0.791466	-0.3374	0.979753	0.104773
P62815	V-type proton ATPase subunit B, brain isoform	Atp6v1b2	0.810041	-0.303933	0.979217	0.104902
F2Z3R2		Hnrnpl	1.28754	0.36462	0.974897	0.105951
P13852	Major prion protein	Prnp	0.82818	-0.271984	0.972048	0.106648
Q62920	PDZ and LIM domain protein 5	Pdlim5	1.42045	0.50635	0.970398	0.107054
B5DFK6		Ap3d1	0.914833	-0.12842	0.967094	0.107871
Q5RJR2	Twinfilin-1	Twf1	0.773339	-0.370827	0.965656	0.108229
Q9QVC8	Peptidyl-prolyl cis-trans isomerase FKBP4;Peptidyl-prolyl cis-trans isomerase FKBP4, N-terminally processed	Fkbp4	0.716694	-0.480571	0.955895	0.110689
D4A5I9		Myo6	0.855475	-0.225203	0.955747	0.110727
Q62813	Limbic system-associated membrane protein	Lsamp	1.28513	0.361913	0.94364	0.113857
D3ZBZ6		Disp2	1.12011	0.163639	0.938221	0.115287
Q9R1S9	Midkine	Mdk	1.96406	0.973837	0.930929	0.117239
D3ZH59	Latrophilin-3	Adgrl3;Lphn3	1.2778	0.353661	0.928526	0.117889
Q4G061	Eukaryotic translation initiation factor 3 subunit B	Eif3b	0.842112	-0.247916	0.922974	0.119406
D3ZZK3	Receptor protein-tyrosine kinase	Epha4	0.811188	-0.301892	0.920767	0.120014
E9PT66		Sf3b3	1.39223	0.477393	0.916271	0.121263
D3ZK97	Histone H3;Histone H3.3	H3f3c;H3f3b	0.707232	-0.499745	0.91537	0.121515
F7EMB2		RGD1304704	1.30775	0.387086	0.915188	0.121566
M0R757	Elongation factor 1-alpha;Elongation factor 1-alpha 1	LOC100360413;Eef1a1;LOC100360150	1.17908	0.23766	0.909579	0.123146
D4A781		Ipo5	0.850106	-0.234285	0.908891	0.123342
B5DF55		Stam	0.783724	-0.351582	0.896548	0.126897
P04797	Glyceraldehyde-3-phosphate dehydrogenase	Gapdh;LOC685186;Gapdh-ps2;RGD1565368;RGD1564688;RGD1562758	0.896643	-0.157395	0.892407	0.128113
P35565	Calnexin	Canx	0.760948	-0.39413	0.887046	0.129704
A0A096MJE6	Tenascin-R	Tnr	1.39615	0.481453	0.884805	0.130375
G3V8G9	Neurogenic locus notch homolog protein 2;Notch 2 extracellular truncation;Notch 2 intracellular domain	Notch2	1.3124	0.392209	0.880799	0.131583
M0R4S2	Apolipoprotein D	Apod	1.60958	0.686683	0.877799	0.132496
G3V7S1	Immunoglobulin superfamily member 10	Igsf10	0.849945	-0.234559	0.873882	0.133696
P07756	Carbamoyl-phosphate synthase [ammonia], mitochondrial	Cps1	0.849231	-0.23577	0.871397	0.134463
D3ZII1		Rftn2	1.27902	0.355036	0.868709	0.135298
Q6AXS5	Plasminogen activator inhibitor 1 RNA-binding protein;Plasminogen activator inhibitor 1 RNA-binding protein, N-terminally processed	Serbp1	0.67471	-0.56766	0.867736	0.135601
A0A0G2KAT4	Spliceosome RNA helicase Ddx39b;ATP-dependent RNA helicase DDX39A	Ddx39b;Ddx39a	1.15484	0.207698	0.867324	0.13573
P09759	Ephrin type-B receptor 1	Ephb1	0.793973	-0.332838	0.862531	0.137236
A0A0G2K9A2	Actin-related protein 2/3 complex subunit 2	Arpc2	0.805966	-0.311209	0.860532	0.137869
Q5XIC6		Psmd12	1.18421	0.243929	0.859932	0.13806
Q641Z6	EH domain-containing protein 1	Ehd1	0.849999	-0.234467	0.859183	0.138298
A0A0G2K2L1	Podocalyxin	Podxl	0.79823	-0.325124	0.858202	0.138611
Q8CFN2	Cell division control protein 42 homolog	Cdc42	1.16077	0.215086	0.850681	0.141033
B0BN93	26S proteasome non-ATPase regulatory subunit 13	Psmd13	1.13985	0.188845	0.844094	0.143188
F1LM29	Reelin	Reln	1.18328	0.242797	0.842997	0.14355
F1M013	60S ribosomal protein L7a	LOC100910109;LOC100361311;RGD1562953;Rpl7a;LOC680161;RGD1563045;RGD1563220;LOC100911966	1.40412	0.48967	0.841596	0.144014
G3V7C6	Tubulin beta-4B chain	Tubb4b	1.10654	0.146058	0.839603	0.144676
Q794F9	4F2 cell-surface antigen heavy chain	Slc3a2	1.18479	0.244637	0.834257	0.146468
F8WG88	Follistatin-related protein 1	Fstl1	0.791768	-0.33685	0.831643	0.147352
D3ZEI4		Hepacam	1.14387	0.193928	0.831304	0.147467
M0R9X8	Cytoplasmic dynein 1 heavy chain 1	Dync1h1	1.07782	0.108115	0.829642	0.148033
Q3L472		Sulf2	1.57319	0.65369	0.828433	0.148445
Q6AYT3	tRNA-splicing ligase RtcB homolog	Rtcb	1.13773	0.186162	0.827784	0.148668
Q6P3V8		Eif4a1	1.09202	0.126996	0.820939	0.151029
P62804	Histone H4;Osteogenic growth peptide	Hist1h4b	0.816316	-0.292801	0.819659	0.151475
A0A0G2KA61	Casein kinase II subunit beta	Csnk2b	1.21839	0.284974	0.818435	0.151902
D4A962		Hnrnpul1	0.817181	-0.291272	0.815982	0.152763
A0A0H2UHX1	Reticulon-3	Rtn3	0.821581	-0.283525	0.807342	0.155833
A0A0G2JSL0	Proteasome subunit beta type-6	Psmb6	1.27516	0.350681	0.806305	0.156205
D3ZQ45		Dsg1	0.231336	-2.11194	0.795511	0.160136
Q812E9	Neuronal membrane glycoprotein M6-a	Gpm6a	1.26298	0.336837	0.792927	0.161092
A0A0G2KB63	Prohibitin-2	Phb2	0.717374	-0.479203	0.790276	0.162078
Q4V8L0	Metalloproteinase inhibitor 3	Timp3	1.22605	0.294019	0.788941	0.162577
Q62950	Dihydropyrimidinase-related protein 1	Crmp1	0.837932	-0.255095	0.774352	0.168131
D4A4D5	60S acidic ribosomal protein P2	LOC498555;Rplp2;LOC100362751	1.17565	0.233453	0.771485	0.169245
A0A0G2JWK7	Transgelin	Tagln	0.870647	-0.19984	0.771324	0.169308
A0A0G2JU96			1.26437	0.338417	0.760355	0.173638
Q9QZR6	Septin-9	2009-09-01	0.860503	-0.216748	0.75767	0.174715
Q03336	Regucalcin	Rgn	0.902344	-0.14825	0.746966	0.179075
A0A0G2KAS7	Amino acid transporter;Excitatory amino acid transporter 1	Slc1a3	1.16409	0.219205	0.742174	0.181061
P13233	2,3-cyclic-nucleotide 3-phosphodiesterase	Cnp	1.13662	0.184744	0.739589	0.182142
Q4KLK7		Nop56	1.19619	0.258444	0.738805	0.182472
P19944	60S acidic ribosomal protein P1	Rplp1	1.17441	0.231937	0.737808	0.182891
A0A0G2K9X3	Unconventional myosin-Va	Myo5a	0.788975	-0.341949	0.728964	0.186653
Q5FVH2	Phospholipase D3	Pld3	0.827658	-0.272894	0.722116	0.18962
Q62639	GTP-binding protein Rheb	Rheb	1.1719	0.228845	0.72078	0.190204
A0A0G2JTG7	Heterogeneous nuclear ribonucleoprotein H;Heterogeneous nuclear ribonucleoprotein H, N-terminally processed;Heterogeneous nuclear ribonucleoprotein H2	Hnrnph1;Hnrnph2	0.89353	-0.162412	0.71504	0.192735
G3V8B6	26S proteasome non-ATPase regulatory subunit 1	Psmd1	1.10864	0.148787	0.714349	0.193042
Q6P0K8	Junction plakoglobin	Jup	0.297726	-1.74794	0.714132	0.193138
P10111	Peptidyl-prolyl cis-trans isomerase A;Peptidyl-prolyl cis-trans isomerase A, N-terminally processed	Ppia	0.865468	-0.208448	0.713965	0.193212
D3ZD23		Abce1	0.785452	-0.348405	0.712683	0.193784
Q6AYI1		Ddx5	0.82424	-0.278863	0.707778	0.195985
D4A1B8		Dctn3	0.895644	-0.159002	0.705536	0.196999
Q63083	Nucleobindin-1	Nucb1	1.21674	0.283026	0.70408	0.197661
P25093	Fumarylacetoacetase	Fah	0.81886	-0.288312	0.703104	0.198105
Q6IE50		Smoc1	0.853566	-0.228426	0.697723	0.200575
A0A0G2KA71		Pvrl2	1.24271	0.31349	0.696409	0.201183
Q66HM7	Lupus La protein homolog	Ssb	0.85726	-0.222196	0.696151	0.201302
P09527	Ras-related protein Rab-7a	Rab7a	1.12136	0.165251	0.695929	0.201405
P19139	Casein kinase II subunit alpha	Csnk2a1	1.15682	0.210162	0.693575	0.2025
F1M450	Slit homolog 1 protein	Slit1	0.818651	-0.288679	0.693441	0.202562
F1LMV6		Dsp	0.29636	-1.75458	0.68528	0.206405
F1LMQ3		Psmd8	0.878538	-0.186824	0.683783	0.207118
B1WC21	Fibulin-1	Fbln1	1.50247	0.58734	0.683699	0.207158
D3ZUY8		Ap2a1	1.0982	0.135146	0.676737	0.210505
F1M779	Clathrin heavy chain;Clathrin heavy chain 1	Cltc	1.13982	0.188809	0.673437	0.212111
Q5XI04		Stom	0.799824	-0.322245	0.671626	0.212997
Q3B8Q2	Eukaryotic initiation factor 4A-III;Eukaryotic initiation factor 4A-III, N-terminally processed	Eif4a3	0.866825	-0.206188	0.671536	0.213041
P69897	Tubulin beta-5 chain	Tubb5	0.90039	-0.151378	0.670281	0.213658
Q32PX2	Aminoacyl tRNA synthase complex-interacting multifunctional protein 2	Aimp2	1.20803	0.272658	0.669983	0.213805
Q62609	Noelin	Olfm1	0.734514	-0.445138	0.667941	0.214812
Q5RKJ9	Ras-related protein Rab-10	Rab10	1.13189	0.178736	0.663538	0.217001
A0A0G2K9W7	Low-density lipoprotein receptor-related protein 2	Lrp2	1.30233	0.381093	0.661131	0.218207
B2RYP6		Luc7l2	1.52095	0.604973	0.654977	0.221321
D3ZMS3		Matn4	0.741289	-0.431891	0.648864	0.224458
P10860	Glutamate dehydrogenase 1, mitochondrial	Glud1	0.877338	-0.188795	0.648678	0.224554
Q3KRE8	Tubulin beta-2B chain	Tubb2b	1.14976	0.201332	0.646358	0.225758
P84100	60S ribosomal protein L19	Rpl19	1.55402	0.636008	0.646275	0.225801
P12785	Fatty acid synthase;[Acyl-carrier-protein] S-acetyltransferase;[Acyl-carrier-protein] S-malonyltransferase;3-oxoacyl-[acyl-carrier-protein] synthase;3-oxoacyl-[acyl-carrier-protein] reductase;3-hydroxyacyl-[acyl-carrier-protein] dehydratase;Enoyl-[acyl-carrier-protein] reductase;Oleoyl-[acyl-carrier-protein] hydrolase	Fasn	0.94457	-0.0822705	0.645951	0.225969
Q5XI73	Rho GDP-dissociation inhibitor 1	Arhgdia	0.863191	-0.212249	0.640546	0.228799
F1LRI5		Gcn1l1	1.07748	0.107664	0.640441	0.228854
A0A0G2K398	Glutathione peroxidase;Phospholipid hydroperoxide glutathione peroxidase, mitochondrial	Gpx4	0.864171	-0.210611	0.640238	0.228961
D3ZEH9	E3 ubiquitin-protein ligase MGRN1	Mgrn1	1.20526	0.269339	0.639001	0.229614
P09951	Synapsin-1	Syn1	0.872909	-0.196098	0.637069	0.230638
P15178	Aspartate--tRNA ligase, cytoplasmic	Dars	1.25164	0.323816	0.63585	0.231286
F7FHT4			1.21995	0.286819	0.63552	0.231462
M0R3V7	Sodium/calcium exchanger 1	Slc8a1	0.775549	-0.366711	0.632581	0.233034
A0A140TAI8	Adenosylhomocysteinase	Ahcyl1;Ahcyl2	0.821116	-0.284341	0.631696	0.233509
P36972	Adenine phosphoribosyltransferase	Aprt	1.07519	0.104592	0.62752	0.235765
B2B9A9		Efnb2	1.22277	0.290152	0.62486	0.237214
P59215	Guanine nucleotide-binding protein G(o) subunit alpha	Gnao1	0.918313	-0.122942	0.622071	0.238742
G3V8C4	Chloride intracellular channel protein;Chloride intracellular channel protein 4	Clic4	0.897927	-0.15533	0.621359	0.239134
B4F7C2		Tubb4a	0.800084	-0.321777	0.618344	0.2408
Q5M7U6	Actin-related protein 2	Actr2	0.886411	-0.173953	0.617046	0.24152
A0A0G2JWB6			1.29301	0.370736	0.616483	0.241834
P50399	Rab GDP dissociation inhibitor beta	Gdi2	0.908862	-0.137866	0.612401	0.244118
Q68FR6	Elongation factor 1-gamma	Eef1g	1.11455	0.156461	0.610782	0.245029
P18484	AP-2 complex subunit alpha-2	Ap2a2	1.09732	0.133985	0.609249	0.245896
F1MAA3		LOC100909464;Ppp2r5c	0.88435	-0.17731	0.606892	0.247234
Q4QRB8	Argininosuccinate lyase	Asl	0.881699	-0.181642	0.605874	0.247814
Q6IN22	Cathepsin B;Cathepsin B light chain;Cathepsin B heavy chain	Ctsb	0.888214	-0.17102	0.600084	0.25114
D4A0E2		Napg	0.838878	-0.253467	0.594939	0.254133
Q5U2S7		Psmd3	1.08347	0.115655	0.588233	0.258087
B2RZ74		Snrnp70	1.18983	0.25076	0.583601	0.260855
P05712	Ras-related protein Rab-2A	Rab2a	0.898581	-0.15428	0.582133	0.261738
A0A0G2K7L2		Igsf3	0.874571	-0.193353	0.581834	0.261918
Q63570	26S protease regulatory subunit 6B	Psmc4	1.10329	0.141817	0.575025	0.266057
Q5M7A7	CB1 cannabinoid receptor-interacting protein 1	Cnrip1	0.924039	-0.113975	0.572575	0.267562
G3V6P7	Myosin-9	LOC100911597;Myh9	0.883737	-0.178311	0.571065	0.268494
B3DM92	Lipid phosphate phosphatase-related protein type 3	Lppr3	0.871694	-0.198106	0.570032	0.269134
Q99PD4	Actin-related protein 2/3 complex subunit 1A	Arpc1a	1.09901	0.1362	0.566342	0.27143
Q9JI66	Electrogenic sodium bicarbonate cotransporter 1	Slc4a4	0.869595	-0.201584	0.562291	0.273974
F7ENH8	Histone deacetylase;Histone deacetylase 1	Hdac2;Hdac1l;Hdac1	1.16704	0.222854	0.561218	0.274651
D3ZUD8		Tm9sf3	0.865633	-0.208173	0.561142	0.2747
Q6RUV5	Ras-related C3 botulinum toxin substrate 1	Rac1;Rac2	1.1212	0.165047	0.560497	0.275108
F1LN88		Aldh2	0.87424	-0.1939	0.556204	0.277841
P30835	ATP-dependent 6-phosphofructokinase, liver type	Pfkl	1.09298	0.128263	0.549691	0.282039
B1WBS4		Vps26b	0.82987	-0.269043	0.537712	0.289927
P11507	Sarcoplasmic/endoplasmic reticulum calcium ATPase 2;Sarcoplasmic/endoplasmic reticulum calcium ATPase 1;Calcium-transporting ATPase	Atp2a2;Atp2a1;Atp2a3	1.19693	0.259342	0.537512	0.29006
D3ZW08	Adenylosuccinate lyase	Adsl	0.84283	-0.246687	0.537057	0.290364
A0A0G2JSH4	Glycogen synthase kinase-3 beta	Gsk3b	1.09659	0.133029	0.536571	0.290689
P63322	Ras-related protein Ral-A	Rala	1.11499	0.157026	0.530371	0.294869
A0A0H2UHH9	40S ribosomal protein S24	LOC100363469;Rps24	1.23424	0.303619	0.529462	0.295487
P68182	cAMP-dependent protein kinase catalytic subunit beta	Prkacb	1.12706	0.172568	0.520672	0.301528
P18422	Proteasome subunit alpha type-3	Psma3	1.10531	0.144447	0.517972	0.303409
A0A0G2JSZ5	Protein disulfide-isomerase A6	Pdia6	1.17405	0.231493	0.511696	0.307825
P35280	Ras-related protein Rab-8A	Rab8a	1.06225	0.0871202	0.510589	0.308611
A0A0G2KB92			0.897523	-0.155979	0.506148	0.311782
A0A0G2JV81	ADP-ribosylation factor 1;ADP-ribosylation factor 3	Arf1;Arf3	1.12116	0.164995	0.504825	0.312734
B1WC34		Prkcsh	0.796396	-0.328442	0.500015	0.316217
D4A9D6		Dhx9	1.07653	0.10639	0.499527	0.316573
D3ZCI0	Glycerol kinase	Gk	0.856841	-0.222901	0.497922	0.317744
D3ZXY4		Aldh8a1	0.895851	-0.15867	0.496275	0.318952
P05197	Elongation factor 2	Eef2	0.952307	-0.0705017	0.495461	0.31955
D4AE00	AP-3 complex subunit beta	Ap3b2	0.90863	-0.138235	0.492809	0.321508
P05982	NAD(P)H dehydrogenase [quinone] 1	Nqo1	0.889479	-0.168967	0.492326	0.321865
P04762	Catalase	Cat	0.921003	-0.118723	0.492138	0.322004
D3ZNQ6		Ube2m	0.930825	-0.103418	0.483473	0.328494
B2RYW9	Fumarylacetoacetate hydrolase domain-containing protein 2	Fahd2	0.865538	-0.208331	0.481017	0.330356
Q4V8F6		Pcbp2	0.876519	-0.190143	0.474627	0.335253
P61972	Nuclear transport factor 2	Nutf2	0.865413	-0.20854	0.473526	0.336104
Q5XFX0	Transgelin-2	Tagln2	1.14476	0.19504	0.466307	0.341738
P04906	Glutathione S-transferase P	Gstp1	1.12586	0.171032	0.464807	0.34292
G3V7G9	Eukaryotic translation initiation factor 3 subunit L	Eif3l	1.12978	0.176048	0.464468	0.343188
P0C5X8	Protein tweety homolog 1	Ttyh1	1.22211	0.289373	0.463037	0.344321
D3ZC84	Ubiquitin carboxyl-terminal hydrolase	Usp9x	1.08458	0.117137	0.46051	0.34633
F1LTF8		Lama4	0.925176	-0.1122	0.456606	0.349458
A0A0G2K5X6	BDNF/NT-3 growth factors receptor	Ntrk2	1.12825	0.174085	0.451074	0.353937
A0A140TAH5	AP-2 complex subunit mu	Ap2m1	0.909659	-0.136602	0.450866	0.354107
A0JPJ7	Obg-like ATPase 1	Ola1	0.895325	-0.159517	0.450232	0.354624
Q6NYB7	Ras-related protein Rab-1A	Rab1A;Rab1	0.926003	-0.110912	0.448014	0.35644
A0A0G2K7S7	Epithelial discoidin domain-containing receptor 1	Ddr1	1.13009	0.176441	0.447904	0.35653
Q4QQV8	Charged multivesicular body protein 5	Chmp5	1.16789	0.223905	0.447384	0.356957
D3ZTM0	Neurexin-2	Nrxn2	1.20373	0.267507	0.441918	0.361478
A0A1W2Q627	Eukaryotic translation initiation factor 4E	Eif4e	0.789483	-0.341019	0.438567	0.364278
Q5BJU0		Rras2	1.14156	0.191007	0.435465	0.366889
A0A0G2JTB1	Glutathione S-transferase alpha-5;Glutathione S-transferase alpha-3;Glutathione S-transferase;Glutathione S-transferase alpha-2;Glutathione S-transferase alpha-1;Glutathione S-transferase alpha-1, N-terminally processed	Gsta5;Gsta3;Gsta2;Gsta1	0.787664	-0.344348	0.432325	0.369551
F1LP76	Elongator complex protein 1	Ikbkap	0.865798	-0.207897	0.425083	0.375766
Q4KLJ0	Non-histone chromosomal protein HMG-17	LOC100360316;Hmgn2	0.496578	-1.00991	0.418451	0.381548
M0RAM5	Glutathione peroxidase 1	Gpx1	0.946669	-0.079068	0.413235	0.386158
A0A0G2K401	Propionyl-CoA carboxylase alpha chain, mitochondrial	Pcca	1.09517	0.131158	0.412348	0.386947
F8WFH8	Tryptophan--tRNA ligase, cytoplasmic;T1-TrpRS;T2-TrpRS	Wars	1.15174	0.203817	0.411534	0.387673
E9PT65		Rdx	0.918321	-0.122929	0.409901	0.389134
P63029	Translationally-controlled tumor protein	Tpt1	0.893594	-0.162309	0.408142	0.390713
A0A0H2UHM5	Protein disulfide-isomerase A3	Pdia3	0.89011	-0.167945	0.406615	0.392089
P62762	Visinin-like protein 1	Vsnl1	0.901787	-0.149141	0.403934	0.394518
G3V741	Phosphate carrier protein, mitochondrial	Slc25a3	0.796815	-0.327683	0.401308	0.39691
P60901	Proteasome subunit alpha type-6	Psma6	1.11606	0.158416	0.398669	0.399329
F1M2I5	Opioid-binding protein/cell adhesion molecule	Opcml	0.898567	-0.154302	0.398532	0.399456
P62828	GTP-binding nuclear protein Ran;GTP-binding nuclear protein Ran, testis-specific isoform	Ran;RGD1306195;Rasl2-9	0.947053	-0.0784833	0.3967	0.401144
B2RYJ7		Actr1b	1.08245	0.114305	0.395222	0.402511
Q8K4Y5	Leucine-rich glioma-inactivated protein 1	Lgi1	1.0977	0.134489	0.393978	0.403665
A0A0G2K9I8	Protein arginine N-methyltransferase 1	Prmt1	0.953476	-0.0687319	0.38442	0.412648
P47853	Biglycan	Bgn	0.915605	-0.127203	0.38356	0.413466
A0A0G2JSR7	Matrin-3	Matr3	1.09949	0.136836	0.383265	0.413747
F8WG67	Cytosolic acyl coenzyme A thioester hydrolase	Acot7	0.888664	-0.17029	0.381188	0.415731
Q5EGY4	Synaptobrevin homolog YKT6	Ykt6	1.13231	0.17927	0.378319	0.418486
A0A140TAB4	Core histone macro-H2A.1	H2afy	0.877623	-0.188327	0.378277	0.418527
F1M6Q3		Col4a2	1.38356	0.468383	0.37473	0.421959
Q66HA6	ADP-ribosylation factor-like protein 8B	Arl8b	0.843714	-0.245175	0.370633	0.425958
Q6IMX3	Short-chain specific acyl-CoA dehydrogenase, mitochondrial	Acads	0.878732	-0.186505	0.366289	0.43024
D3ZDX5		Plxnb1	0.9085	-0.138441	0.362664	0.433847
M0R4L7	Histone H2B;Histone H2B type 1;Histone H2B type 1-A	Hist1h2bl;Hist1h2bk;LOC100910200;Hist1h2bb;Hist1h2bo;Hist1h2ba	0.899196	-0.153292	0.361918	0.434592
P04785	Protein disulfide-isomerase	P4hb	1.11743	0.16018	0.361654	0.434857
Q6AY58		Bcap31	0.889277	-0.169295	0.360336	0.436178
Q03248	Beta-ureidopropionase	Upb1	1.14523	0.195634	0.354476	0.442103
A0A0H2UI10	Protein O-GlcNAcase	Mgea5	0.924855	-0.112701	0.34602	0.450796
Q62888	Neuroligin-2	Nlgn2	0.913191	-0.131011	0.343915	0.452987
Q568Z6	IST1 homolog	Ist1	1.17123	0.228022	0.336036	0.461279
F1LRQ6		Cdc23	0.930187	-0.104407	0.335472	0.461879
Q8R490		Cdh13	1.0812	0.112639	0.330629	0.467059
Q4QRB4	Tubulin beta-3 chain	Tubb3	1.1136	0.155234	0.328653	0.469188
A0A0G2K3W2			1.15063	0.202427	0.327395	0.470549
A0A0G2K0X9	Protein transport protein Sec31A	Sec31a	0.935295	-0.0965071	0.325144	0.472995
D3ZWP6		Plxna2	0.879526	-0.185202	0.32487	0.473293
P08753	Guanine nucleotide-binding protein G(k) subunit alpha	Gnai3	1.06904	0.0963129	0.324713	0.473464
M0R6L9	Ferritin;Ferritin light chain 1;Protein FAM65B	RGD1560687;Ftl1;Fam65b;RGD1566189;LOC100359668;LOC100362384	1.11138	0.152355	0.32446	0.47374
Q9Z269	Vesicle-associated membrane protein-associated protein B	Vapb	0.921685	-0.117655	0.322858	0.475491
A0A0G2JSK9	Betaine--homocysteine S-methyltransferase 1	Bhmt	0.913606	-0.130356	0.322293	0.47611
Q63768	Adapter molecule crk	Crk	0.954604	-0.0670257	0.321296	0.477204
Q66HG5	Transmembrane 9 superfamily member 2	Tm9sf2	1.08354	0.115748	0.321089	0.477431
D3ZQ74	Procollagen-lysine,2-oxoglutarate 5-dioxygenase 1	Plod1	1.10147	0.139424	0.32034	0.478256
Q4KM74	Vesicle-trafficking protein SEC22b	Sec22b	0.803966	-0.314793	0.314236	0.485025
O89000	Dihydropyrimidine dehydrogenase [NADP(+)]	Dpyd	0.900716	-0.150855	0.314125	0.485149
D3ZT90		Gcdh	0.917056	-0.124918	0.311532	0.488054
P02454	Collagen alpha-1(I) chain	Col1a1	1.38683	0.47179	0.310461	0.48926
P62168	Neuronal calcium sensor 1	Ncs1	1.07597	0.105644	0.299377	0.501907
F1LV13	Heterogeneous nuclear ribonucleoprotein M	Hnrnpm	0.925593	-0.111551	0.293246	0.509042
Q9EPH8	Polyadenylate-binding protein 1;Polyadenylate-binding protein	Pabpc1;Pabpc6	0.951303	-0.0720233	0.290366	0.51243
Q6IMY8		Hnrnpu	0.933634	-0.0990707	0.29011	0.512732
P70580	Membrane-associated progesterone receptor component 1	Pgrmc1	0.871268	-0.198812	0.28729	0.516072
P17425	Hydroxymethylglutaryl-CoA synthase, cytoplasmic	Hmgcs1	0.960901	-0.0575407	0.286619	0.516869
P06214	Delta-aminolevulinic acid dehydratase	Alad	0.909555	-0.136768	0.286398	0.517133
P84889	Vang-like protein 2	Vangl2	0.906602	-0.141459	0.283493	0.520603
P0CC10	Leucine-rich repeat-containing protein 4B	Lrrc4b	1.09444	0.130187	0.283168	0.520993
Q5M9H4	Sodium/potassium-transporting ATPase subunit beta-2	Atp1b2	1.0784	0.108893	0.282901	0.521313
P52555	Endoplasmic reticulum resident protein 29	Erp29	1.1437	0.193704	0.281795	0.522643
B0BNE5	S-formylglutathione hydrolase	Esd	0.943081	-0.0845457	0.280489	0.524217
Q6P9Y4	ADP/ATP translocase 1	Slc25a4	0.877845	-0.187961	0.27758	0.52774
A0A0G2JYW3	Clathrin light chain A	Clta	1.06669	0.0931355	0.276059	0.529591
G3V9N7		Pacsin3	0.879355	-0.185482	0.269705	0.537397
G3V6I1	Lethal(2) giant larvae protein homolog 1	Llgl1	1.10647	0.14597	0.26459	0.543764
F1LQN3	Reticulon;Reticulon-4	Rtn4	0.945104	-0.0814543	0.263135	0.545588
M0RC99	Ras-related protein Rab-5A	Rab5a	1.03779	0.0535188	0.255238	0.5556
Q6PDV8	60S ribosomal protein L22	Rpl22	0.941132	-0.0875317	0.254207	0.556921
P40329	Arginine--tRNA ligase, cytoplasmic	Rars	1.04065	0.0574874	0.252219	0.559475
D3Z9D0		RGD1306271	1.13732	0.185642	0.252072	0.559665
Q6PCT9		Psmd6	1.07269	0.101231	0.247108	0.566099
G3V936	Citrate synthase;Citrate synthase, mitochondrial	Cs	1.0556	0.078061	0.244142	0.569977
P26772	10 kDa heat shock protein, mitochondrial	Hspe1	0.910349	-0.135509	0.243476	0.570852
G3V6D3	ATP synthase subunit beta;ATP synthase subunit beta, mitochondrial	Atp5b	1.11476	0.156739	0.243467	0.570864
A0A0G2K6J5	Myosin light polypeptide 6	Myl6	0.932885	-0.100229	0.242516	0.572116
P31596	Excitatory amino acid transporter 2;Amino acid transporter	Slc1a2	1.06771	0.0945243	0.240542	0.574722
B0BNN0		Tsta3	0.961083	-0.0572667	0.237051	0.579361
Q9R066	Coxsackievirus and adenovirus receptor homolog	Cxadr	1.0627	0.0877381	0.235445	0.581507
P50475	Alanine--tRNA ligase, cytoplasmic	Aars	0.942617	-0.0852562	0.235433	0.581523
P19633	Calsequestrin-1	Casq1	1.09185	0.126769	0.233987	0.583462
P54311	Guanine nucleotide-binding protein G(I)/G(S)/G(T) subunit beta-1	Gnb1	0.945205	-0.081301	0.233312	0.58437
Q6P767	Pituitary tumor-transforming gene 1 protein-interacting protein	Pttg1ip	0.937516	-0.0930848	0.233154	0.584582
M0RD75	40S ribosomal protein S6	Rps6	1.08488	0.117531	0.229999	0.588845
P07340	Sodium/potassium-transporting ATPase subunit beta-1	Atp1b1	1.04961	0.0698536	0.226595	0.593478
A0A0G2JVG3	Pyruvate kinase		1.06525	0.0911986	0.215147	0.609331
F1LRJ9	Selenium-binding protein 1	Selenbp1	0.916326	-0.126067	0.212822	0.612601
A0A0H2UHS7	60S ribosomal protein L18	Rpl18	1.19304	0.254638	0.212261	0.613393
A0A0U1RRV7		Srsf3	0.944387	-0.0825502	0.206874	0.621049
Q66HJ7	Receptor-type tyrosine-protein phosphatase	Ptpra	1.06434	0.0899629	0.203174	0.626362
Q4V8H5		Dnpep	1.06541	0.0914088	0.202123	0.62788
Q5RKI0	WD repeat-containing protein 1	Wdr1	0.949861	-0.0742117	0.194175	0.639477
P09811	Glycogen phosphorylase, liver form	Pygl	0.953434	-0.0687957	0.185033	0.653081
Q9Z1E1	Flotillin-1	Flot1	1.07709	0.107141	0.184954	0.6532
P12369	cAMP-dependent protein kinase type II-beta regulatory subunit	Prkar2b	1.05727	0.080349	0.182203	0.65735
Q9JJ54	Heterogeneous nuclear ribonucleoprotein D0	Hnrnpd	0.958299	-0.0614521	0.180827	0.659436
P03994	Hyaluronan and proteoglycan link protein 1	Hapln1	0.894144	-0.161421	0.177099	0.665121
D4ABI7		LOC100365676	0.940924	-0.08785	0.174492	0.669126
O08629	Transcription intermediary factor 1-beta	Trim28	1.05399	0.0758626	0.174133	0.669679
P35284	Ras-related protein Rab-12	Rab12	1.04952	0.0697254	0.174067	0.669782
A0A0G2K2S2	Solute carrier family 2, facilitated glucose transporter member 1	Slc2a1	0.948612	-0.07611	0.173771	0.670237
A0A0G2K757	Dolichyl-diphosphooligosaccharide--protein glycosyltransferase subunit 2	Rpn2	0.882795	-0.179849	0.172799	0.671739
O35353	Guanine nucleotide-binding protein subunit beta-4	Gnb4	1.04857	0.0684186	0.170618	0.675121
F1LR11	Lipid phosphate phosphatase-related protein type 1	Lppr1	0.955691	-0.0653838	0.167161	0.680518
Q68FS4	Cytosol aminopeptidase	Lap3	0.945068	-0.0815105	0.164064	0.685387
D3ZLA3		Cpne3	1.03408	0.0483489	0.158448	0.694307
Q8CGU6	Nicastrin	Ncstn	0.968053	-0.0468426	0.156585	0.697293
P06761	78 kDa glucose-regulated protein	Hspa5	0.93669	-0.0943562	0.155421	0.699164
P63170	Dynein light chain 1, cytoplasmic	Dynll1	1.06738	0.0940774	0.152611	0.703702
P11505	Plasma membrane calcium-transporting ATPase 1	Atp2b1	0.97777	-0.0324336	0.150654	0.70688
Q566E4		Hnrnpr	1.04579	0.0645921	0.143005	0.719441
Q7TPJ5	Inositol monophosphatase 3	LOC100910881;Impad1	1.05447	0.0765129	0.136589	0.730149
Q06647	ATP synthase subunit O, mitochondrial	Atp5o	0.943602	-0.0837496	0.135225	0.732445
D4A0E8	Protein arginine N-methyltransferase 5	Prmt5	1.03714	0.0526086	0.131306	0.739085
F1LY19		Upf1	0.980757	-0.0280317	0.130344	0.740723
D3ZD73		Ddx6	1.03126	0.0444089	0.127353	0.745842
D3ZTJ0	Protein XRP2	Rp2	1.02483	0.0353858	0.1216	0.755789
O08835	Synaptotagmin-11	Syt11	1.05125	0.072111	0.121409	0.75612
A0A0G2K329	Neuronal cell adhesion molecule	Nrcam	1.04718	0.0665109	0.120667	0.757413
Q76GL9	Amino acid transporter	Slc1a4	0.971514	-0.0416938	0.117381	0.763165
Q5XIW9	Flotillin-2	Flot2	1.04009	0.0567093	0.116772	0.764236
Q3T1J1	Eukaryotic translation initiation factor 5A-1;Eukaryotic translation initiation factor 5A	Eif5a;Eif5a2	1.03226	0.0458109	0.115396	0.766663
D3ZTX0	Transmembrane emp24 domain-containing protein 7	Tmed7	0.941173	-0.0874686	0.115361	0.766723
F1MAJ0	Receptor protein-tyrosine kinase	Ephb2	0.957323	-0.0629217	0.1141	0.768954
A0A140TA89	Glycine amidinotransferase, mitochondrial	Gatm	1.02815	0.0400524	0.112308	0.772134
B5DFC8	Eukaryotic translation initiation factor 3 subunit C	Eif3c	0.971679	-0.0414476	0.112	0.772681
E9PT29		Ddx17	0.966084	-0.049779	0.102905	0.789033
Q5BJP4		Rbm39	0.964178	-0.0526286	0.102348	0.790045
A0A0A0MY09	Endoplasmin	Hsp90b1	1.05345	0.0751269	0.100959	0.792577
F1LP05	ATP synthase subunit alpha;ATP synthase subunit alpha, mitochondrial	Atp5a1	0.950696	-0.0729436	0.100192	0.793978
P13084	Nucleophosmin	Npm1	0.957992	-0.0619143	0.0979357	0.798113
P18420	Proteasome subunit alpha type-1	Psma1	1.0293	0.0416669	0.0948917	0.803727
P17220	Proteasome subunit alpha type-2	Psma2	1.03167	0.0449857	0.0917321	0.809595
Q64303	Serine/threonine-protein kinase PAK 2;PAK-2p27;PAK-2p34;Serine/threonine-protein kinase PAK 3	Pak2;Pak3	1.02216	0.0316147	0.0881781	0.816247
Q6P136	Hypoxia up-regulated protein 1	Hyou1	0.97053	-0.0431552	0.0870745	0.818324
A0A0G2K5E8	Collagen alpha-2(I) chain	Col1a2	0.909862	-0.13628	0.0846796	0.82285
G3V721	WW domain-binding protein 2	Wbp2	1.0238	0.0339357	0.084093	0.823962
Q5PQL7	Integral membrane protein 2C;CT-BRI3	Itm2c	0.965346	-0.0508819	0.0828488	0.826326
Z4YNP1	CUGBP Elav-like family member 2	Celf2	0.944662	-0.08213	0.0811849	0.829498
Q9ER24	Ataxin-10	Atxn10	0.967849	-0.047146	0.0802643	0.831258
Q5XIG8	Serine-threonine kinase receptor-associated protein	Strap;LOC100910575	0.982501	-0.0254691	0.0796413	0.832451
G3V7G8	Glycine--tRNA ligase	Gars	0.982087	-0.0260767	0.0796089	0.832513
P55161	Nck-associated protein 1	Nckap1	0.98349	-0.0240183	0.0788955	0.833882
F1M9I4		Heg1	0.967409	-0.0478029	0.0762399	0.838996
M0R6K0	Laminin subunit beta-2	Lamb2	1.03729	0.0528167	0.073927	0.843476
D3ZT47		Fam171a2	1.01893	0.027052	0.07209	0.847052
A2VD09	Abl interactor 1	Abi1	0.973863	-0.0382086	0.0688136	0.853466
P62944	AP-2 complex subunit beta	Ap2b1	1.01641	0.0234821	0.06801	0.855047
Q91ZN1	Coronin-1A	Coro1a	0.979945	-0.029228	0.0667431	0.857545
A1L1J8		Rab5b	0.985943	-0.0204234	0.0631352	0.864699
F1LPV0		Nars	1.01833	0.0262083	0.0614892	0.867982
Q9Z254	PDZ domain-containing protein GIPC1	Gipc1	0.976812	-0.0338467	0.060718	0.869525
Q66X93	Staphylococcal nuclease domain-containing protein 1	Snd1	0.986172	-0.0200889	0.0586873	0.8736
P18418	Calreticulin	Calr	1.03164	0.0449338	0.0566546	0.877699
Q6URK4	Heterogeneous nuclear ribonucleoprotein A3	Hnrnpa3	1.01628	0.0232983	0.0557691	0.87949
D3ZAY2		Epb41l2	1.01184	0.016982	0.0553511	0.880337
D3Z9K9		Gdpd2	1.02074	0.02961	0.0552997	0.880441
Q7TNK0	Serine incorporator 1	Serinc1	1.03345	0.0474714	0.0547254	0.881606
Q6IMX4	Lipid phosphate phosphohydrolase 3	Ppap2b	1.02523	0.0359431	0.0526594	0.88581
P46462	Transitional endoplasmic reticulum ATPase	Vcp	1.01269	0.0181869	0.0492851	0.892719
Q6AYW2	Phenylalanine-4-hydroxylase	Pah	0.984746	-0.0221758	0.0417708	0.9083
P62747	Rho-related GTP-binding protein RhoB	Rhob	1.01107	0.0158857	0.0416034	0.90865
F7EPH4		Ppa1	1.0133	0.0190632	0.0403702	0.911234
Q62658	Peptidyl-prolyl cis-trans isomerase FKBP1A	Fkbp1a	1.02496	0.035571	0.0400496	0.911907
D4A9L2		Srsf1	0.982881	-0.024911	0.0388571	0.914414
Q68FZ8	Propionyl-CoA carboxylase beta chain, mitochondrial	Pccb	1.01281	0.0183593	0.0383015	0.915585
P85515	Alpha-centractin	Actr1a	1.00903	0.0129626	0.0361117	0.920213
D3ZC55		Hspa12a	0.978563	-0.0312638	0.0350067	0.922557
A0A0G2JZH0		Cab39	1.00989	0.0141969	0.0348562	0.922877
Q4V8E2		Psmd14	0.990943	-0.0131257	0.0338216	0.925078
Q5EB77	Ras-related protein Rab-18	Rab18	1.00758	0.0108893	0.033607	0.925535
B2GV73	Actin-related protein 2/3 complex subunit 3	Arpc3	1.01044	0.014984	0.0330637	0.926694
B0BNJ4		Ethe1	0.983298	-0.024299	0.0309554	0.931204
A0A1B0GWQ5	ELAV-like protein;ELAV-like protein 2;ELAV-like protein 4	Elavl2;Elavl4	1.01381	0.0197857	0.0290079	0.935389
F1LRQ1	Aldehyde oxidase 1	Aox1	1.00774	0.0111219	0.0277603	0.93808
P54313	Guanine nucleotide-binding protein G(I)/G(S)/G(T) subunit beta-2	Gnb2	0.995571	-0.00640405	0.0254522	0.943078
O35303	Dynamin-1-like protein	Dnm1l	0.994442	-0.00804119	0.0235891	0.947133
B0BNK1		Rab5c	0.995509	-0.00649381	0.0226403	0.949204
F1LMW3	G-protein coupled receptor 56;GPR56 N-terminal fragment;GPR56 C-terminal fragment	Adgrg1;Gpr56	0.992447	-0.0109383	0.0201124	0.954745
P08082	Clathrin light chain B	Cltb	0.990063	-0.0144075	0.0195933	0.955887
A0A0G2K719		Ddx3y;Ddx3x	1.00406	0.00585024	0.0182026	0.958953
Q64605	Receptor-type tyrosine-protein phosphatase S;Protein-tyrosine-phosphatase	Ptprs	1.0069	0.009915	0.0166179	0.962459
Q63016	Large neutral amino acids transporter small subunit 1	Slc7a5	0.996149	-0.00556667	0.0146541	0.966821
P84083	ADP-ribosylation factor 5	Arf5	0.995837	-0.00601905	0.0130205	0.970464
Q66HI5	Ferritin;Ferritin heavy chain;Ferritin heavy chain, N-terminally processed	Fth1	1.00517	0.00743262	0.0120248	0.972692
Q9JHW0	Proteasome subunit beta type-7	Psmb7	0.994872	-0.00741714	0.0107631	0.975522
Q6P747	Heterochromatin protein 1-binding protein 3	Hp1bp3	1.00657	0.00944893	0.00992337	0.97741
Q76K24	Ankyrin repeat domain-containing protein 46	Ankrd46	1.0019	0.002735	0.00754186	0.982784
A0A0G2K3V2	Aflatoxin B1 aldehyde reductase member 2	Akr7a2	0.997765	-0.00322833	0.00609391	0.986066
Q05982	Nucleoside diphosphate kinase A	Nme1	0.993564	-0.00931583	0.00472124	0.989188
O35095	Neurochondrin	Ncdn	0.998871	-0.00162929	0.0028844	0.99338
Q6P9V9	Tubulin alpha-1B chain	Tuba1b	0.998261	-0.00251171	0.00242054	0.994442
O35821	Myb-binding protein 1A	Mybbp1a	1.00029	0.000416429	0.000807997	0.998141
B0BMW2	3-hydroxyacyl-CoA dehydrogenase type-2	Hsd17b10	1.00007	9.38095e-05	7.13692e-05	0.999836
