# Supplementary material for: Fibroblast Growth Factor 2‐Mediated Regulation of Neuronal Exosome Release Depends on VAMP3/Cellubrevin in Hippocampal Neurons
Source: Adv Sci (Weinh). 2020 Jan 28;7(6):1902372. doi: 10.1002/advs.201902372 (PMC7080514; doi:10.1002/advs.201902372)
Supplement: Supplementary file 3 — Supplemental Table S2 [file ADVS-7-1902372-s003.xlsx]

## Sheet: Tabelle1
Enrichment of exosomal markers in bFGF vs VEH-treated neurons (n = 6)
Rank	Gene Symbol	Ratio (bFGF/Veh)	log2 (bFGF/Veh)	minus log10 p Value	p-value
1	CD9	3.34883	1.74366	4.94185	1.14328e-05			Significantly Enriched
2	HSPA8	2.82485	1.49818	5.96225	1.09082e-06			Not Significantly Enriched
3	PDCD6IP					Not Detected
4	GAPDH	0.896643	-0.157395	0.892407	0.128113
5	ACTB					Not Detected
6	ANXA2	1.64226	0.71568	2.45722	0.00348964
7	CD63	3.01793	1.59356	4.08403	8.24089e-05
8	SDCBP	4.40805	2.14014	4.76449	1.71994e-05
9	ENO1	0.613719	-0.704349	3.48792	0.00032515
10	HSP90AA1	0.691737	-0.531705	2.85989	0.00138074
11	TSG101	2.12365	1.08655	3.2537	0.000557573
12	PKM	0.894566	-0.16074	1.54419	0.0285635
13	LDHA	0.686708	-0.542232	3.94766	0.000112809
14	EEF1A1	1.17908	0.23766	0.909579	0.123146
15	YWHAZ	0.679835	-0.556743	4.42971	3.7178e-05
16	PGK1	0.67262	-0.572136	4.45778	3.48517e-05
17	EEF2	0.952307	-0.0705017	0.495461	0.31955
18	ALDOA	0.527161	-0.923684	7.16912	6.77454e-08
19	HSP90AB1	0.803989	-0.314752	2.90919	0.00123258
20	ANXA5	1.92681	0.946214	4.12525	7.49456e-05
21	FASN	0.94457	-0.0822705	0.645951	0.225969
22	YWHAE	0.633347	-0.658933	4.70809	1.95843e-05
23	CLTC	1.13982	0.188809	0.673437	0.212111
24	CD81	2.21324	1.14616	2.55442	0.00278982
25	ALB	0.452125	-1.14521	2.28094	0.00523676
26	VCP	1.01269	0.0181869	0.0492851	0.892719
27	TPI1	0.586441	-0.769942	5.13588	7.31339e-06
28	PPIA	0.865468	-0.208448	0.713965	0.193212
29	MSN	1.41207	0.497813	4.68393	2.07046e-05
30	CFL1	0.807579	-0.308325	2.02766	0.00938296
31	PRDX1	0.586173	-0.7706	4.30128	4.9971e-05
32	PFN1	1.21016	0.275201	1.19541	0.0637658
33	RAP1B	1.82708	0.869542	3.11226	0.00077222
34	ITGB1	3.49355	1.80469	8.46763	3.40698e-09
35	HSPA5	0.93669	-0.0943562	0.155421	0.699164
36	SLC3A2	1.18479	0.244637	0.834257	0.146468
37	HIST1H4A					Not Detected
38	GNB2	0.995571	-0.00640405	0.0254522	0.943078
39	ATP1A1	1.67504	0.744192	4.79942	1.58701e-05
40	YWHAQ	0.681567	-0.553073	3.61461	0.000242879
41	FLOT1	1.07709	0.107141	0.184954	0.6532
42	FLNA	0.788361	-0.343072	1.13005	0.0741227
43	CLIC1	1.95971	0.970638	4.04573	9.00052e-05
44	CDC42	1.16077	0.215086	0.850681	0.141033
45	CCT2	1.40506	0.490633	2.19128	0.0064376
46	A2M	9.06949	3.18102	6.10693	7.81758e-07
47	YWHAG	0.550323	-0.861649	5.31132	4.88294e-06
48	TUBA1B	0.998261	-0.00251171	0.00242054	0.994442
49	RAC1	1.1212	0.165047	0.560497	0.275108
50	LGALS3BP	1.79707	0.845645	1.77853	0.0166523
51	HSPA1A	1.43376	0.519799	1.52992	0.0295173
52	GNAI2	1.14702	0.197895	1.13275	0.0736628
53	ANXA1	2.6481	1.40496	5.62535	2.36948e-06
54	RHOA	1.86492	0.899112	4.05575	8.7953e-05
55	MFGE8	1.55191	0.634045	1.49669	0.0318646
56	PRDX2	0.486595	-1.03921	4.04209	9.07629e-05
57	GDI2	0.908862	-0.137866	0.612401	0.244118
58	EHD4					Not Detected
59	ACTN4	0.666126	-0.586133	2.86659	0.0013596
60	YWHAB	0.716145	-0.481677	2.88689	0.00129752
61	RAB7A	1.12136	0.165251	0.695929	0.201405
62	LDHB	0.42573	-1.23199	6.43	3.71533e-07
63	GNAS	1.17726	0.235435	1.23358	0.0584012
64	TFRC	0.73197	-0.450143	1.39247	0.0405073
65	RAB5C	0.995509	-0.00649381	0.0226403	0.949204
66	ARF1	1.12116	0.164995	0.504825	0.312734
67	ANXA6	1.25401	0.326546	1.49902	0.0316939
68	ANXA11	1.74376	0.802203	3.54605	0.000284415
69	ACTG1	1.1547	0.207523	1.92079	0.0120009
70	KPNB1	0.751136	-0.412854	3.0456	0.000900331
71	EZR	1.24601	0.31732	2.03528	0.00921975
72	ANXA4	1.45848	0.544463	2.86293	0.00137109
73	ACLY	1.17585	0.233698	1.75812	0.0174535
74	TUBA1C					Not Detected
75	RAB14	0.771005	-0.375189	2.40505	0.003935
76	HIST2H4A					Not Detected
77	GNB1	0.945205	-0.081301	0.233312	0.58437
78	UBA1	0.79127	-0.337758	3.01666	0.000962359
79	THBS1					Not Detected
80	RAN	0.947053	-0.0784833	0.3967	0.401144
81	RAB5A	1.03779	0.0535188	0.255238	0.5556
82	PTGFRN	2.08359	1.05907	3.2394	0.000576234
83	CCT5	1.52545	0.609233	3.05751	0.000875978
84	CCT3	1.71174	0.775464	3.27355	0.000532658
85	BSG	1.56461	0.645803	3.4158	0.000383887
86	AHCY	0.821116	-0.284341	0.631696	0.233509
87	RAB5B	0.985943	-0.0204234	0.0631352	0.864699
88	RAB1A	0.926003	-0.110912	0.448014	0.35644
89	LAMP2					Not Detected
90	ITGA6	3.2275	1.69042	6.13306	7.36102e-07
91	HIST1H4B	0.816316	-0.292801	0.819659	0.151475
92	GSN					Not Detected
93	FN1	1.46064	0.546604	1.32981	0.0467944
94	YWHAH	0.659834	-0.599825	3.39882	0.000399191
95	TUBA1A	0.890937	-0.166605	1.14749	0.0712057
96	TKT	0.534447	-0.903881	6.54764	2.83371e-07
97	TCP1	1.51254	0.596974	2.95779	0.00110207
98	STOM	0.799824	-0.322245	0.671626	0.212997
99	SLC16A1	1.28343	0.360002	2.05858	0.00873822
100	RAB8A	1.06225	0.0871202	0.510589	0.308611
